# Supplementary material for: Differential Binding of Tenofovir and Adefovir to Reverse Transcriptase of Hepatitis B Virus
Source: PLoS One. 2014 Sep 2;9(9):e106324. doi: 10.1371/journal.pone.0106324 (PMC4152281; doi:10.1371/journal.pone.0106324)
Supplement: Data File S1 — Structure of HBV RT. The structure of reverse transcriptase of hepatitis B virus is provided as a coordinate file in PDB format. (PDB) [file pone.0106324.s001.pdb]

REMARK Data File S1 PDB coordinate file of HBV RT
ATOM      1  N   GLU A   1      -1.124 -25.751  -6.709  1.00  1.00              
ATOM      2  CA  GLU A   1      -0.581 -27.091  -6.405  1.00  1.00              
ATOM      3  CB  GLU A   1       0.902 -27.164  -6.794  1.00  1.00              
ATOM      4  CG  GLU A   1       1.134 -27.083  -8.304  1.00  1.00              
ATOM      5  CD  GLU A   1       2.631 -26.959  -8.539  1.00  1.00              
ATOM      6  OE1 GLU A   1       3.230 -25.988  -8.002  1.00  1.00              
ATOM      7  OE2 GLU A   1       3.194 -27.830  -9.254  1.00  1.00              
ATOM      8  C   GLU A   1      -0.713 -27.394  -4.955  1.00  1.00              
ATOM      9  O   GLU A   1      -1.495 -26.758  -4.255  1.00  1.00              
ATOM     10  N   ASP A   2       0.043 -28.393  -4.460  1.00  1.00              
ATOM     11  CA  ASP A   2      -0.070 -28.743  -3.075  1.00  1.00              
ATOM     12  CB  ASP A   2       0.435 -30.159  -2.753  1.00  1.00              
ATOM     13  CG  ASP A   2      -0.417 -31.171  -3.506  1.00  1.00              
ATOM     14  OD1 ASP A   2      -0.875 -30.843  -4.633  1.00  1.00              
ATOM     15  OD2 ASP A   2      -0.625 -32.287  -2.961  1.00  1.00              
ATOM     16  C   ASP A   2       0.794 -27.786  -2.318  1.00  1.00              
ATOM     17  O   ASP A   2       2.002 -27.733  -2.552  1.00  1.00              
ATOM     18  N   TRP A   3       0.200 -26.964  -1.419  1.00  1.00              
ATOM     19  CA  TRP A   3       1.074 -26.047  -0.750  1.00  1.00              
ATOM     20  CB  TRP A   3       0.904 -24.505  -0.757  1.00  1.00              
ATOM     21  CG  TRP A   3      -0.311 -23.705  -0.393  1.00  1.00              
ATOM     22  CD2 TRP A   3      -0.274 -22.272  -0.514  1.00  1.00              
ATOM     23  CD1 TRP A   3      -1.557 -24.027   0.040  1.00  1.00              
ATOM     24  NE1 TRP A   3      -2.299 -22.877   0.189  1.00  1.00              
ATOM     25  CE2 TRP A   3      -1.523 -21.791  -0.147  1.00  1.00              
ATOM     26  CE3 TRP A   3       0.725 -21.426  -0.908  1.00  1.00              
ATOM     27  CZ2 TRP A   3      -1.802 -20.452  -0.164  1.00  1.00              
ATOM     28  CZ3 TRP A   3       0.447 -20.077  -0.922  1.00  1.00              
ATOM     29  CH2 TRP A   3      -0.794 -19.598  -0.556  1.00  1.00              
ATOM     30  C   TRP A   3       1.956 -26.539   0.350  1.00  1.00              
ATOM     31  O   TRP A   3       2.938 -25.858   0.640  1.00  1.00              
ATOM     32  N   GLY A   4       1.723 -27.699   0.995  1.00  1.00              
ATOM     33  CA  GLY A   4       2.789 -27.933   1.933  1.00  1.00              
ATOM     34  C   GLY A   4       2.362 -28.319   3.296  1.00  1.00              
ATOM     35  O   GLY A   4       2.276 -27.497   4.206  1.00  1.00              
ATOM     36  N   PRO A   5       1.984 -29.568   3.414  1.00  1.00              
ATOM     37  CA  PRO A   5       1.880 -30.135   4.717  1.00  1.00              
ATOM     38  CD  PRO A   5       2.140 -30.581   2.383  1.00  1.00              
ATOM     39  CB  PRO A   5       1.565 -31.613   4.509  1.00  1.00              
ATOM     40  CG  PRO A   5       2.218 -31.920   3.148  1.00  1.00              
ATOM     41  C   PRO A   5       3.302 -29.885   5.091  1.00  1.00              
ATOM     42  O   PRO A   5       4.195 -30.329   4.369  1.00  1.00              
ATOM     43  N   CYS A   6       3.578 -29.197   6.202  1.00  1.00              
ATOM     44  CA  CYS A   6       4.949 -28.885   6.309  1.00  1.00              
ATOM     45  CB  CYS A   6       5.222 -27.441   6.726  1.00  1.00              
ATOM     46  SG  CYS A   6       6.969 -26.975   6.548  1.00  1.00              
ATOM     47  C   CYS A   6       5.529 -29.857   7.261  1.00  1.00              
ATOM     48  O   CYS A   6       4.911 -30.222   8.259  1.00  1.00              
ATOM     49  N   THR A   7       6.687 -30.403   6.862  1.00  1.00              
ATOM     50  CA  THR A   7       7.406 -31.361   7.635  1.00  1.00              
ATOM     51  CB  THR A   7       8.423 -32.087   6.813  1.00  1.00              
ATOM     52  OG1 THR A   7       9.012 -33.129   7.572  1.00  1.00              
ATOM     53  CG2 THR A   7       9.486 -31.086   6.334  1.00  1.00              
ATOM     54  C   THR A   7       8.083 -30.693   8.793  1.00  1.00              
ATOM     55  O   THR A   7       8.072 -31.206   9.911  1.00  1.00              
ATOM     56  N   GLU A   8       8.695 -29.517   8.546  1.00  1.00              
ATOM     57  CA  GLU A   8       9.424 -28.803   9.550  1.00  1.00              
ATOM     58  CB  GLU A   8      10.548 -27.875   9.052  1.00  1.00              
ATOM     59  CG  GLU A   8      11.800 -28.630   8.597  1.00  1.00              
ATOM     60  CD  GLU A   8      12.845 -27.632   8.122  1.00  1.00              
ATOM     61  OE1 GLU A   8      12.455 -26.522   7.669  1.00  1.00              
ATOM     62  OE2 GLU A   8      14.054 -27.971   8.207  1.00  1.00              
ATOM     63  C   GLU A   8       8.501 -28.141  10.535  1.00  1.00              
ATOM     64  O   GLU A   8       8.966 -27.486  11.465  1.00  1.00              
ATOM     65  N   HIS A   9       7.172 -28.157  10.296  1.00  1.00              
ATOM     66  CA  HIS A   9       6.292 -27.653  11.322  1.00  1.00              
ATOM     67  ND1 HIS A   9       3.545 -25.305   9.983  1.00  1.00              
ATOM     68  CG  HIS A   9       4.686 -26.078  10.001  1.00  1.00              
ATOM     69  CB  HIS A   9       4.863 -27.252  10.904  1.00  1.00              
ATOM     70  NE2 HIS A   9       4.868 -24.522   8.382  1.00  1.00              
ATOM     71  CD2 HIS A   9       5.482 -25.585   9.023  1.00  1.00              
ATOM     72  CE1 HIS A   9       3.707 -24.390   8.995  1.00  1.00              
ATOM     73  C   HIS A   9       5.974 -28.787  12.254  1.00  1.00              
ATOM     74  O   HIS A   9       6.102 -29.957  11.891  1.00  1.00              
ATOM     75  N   GLY A  10       5.519 -28.427  13.479  1.00  1.00              
ATOM     76  CA  GLY A  10       5.087 -29.335  14.515  1.00  1.00              
ATOM     77  C   GLY A  10       3.589 -29.151  14.628  1.00  1.00              
ATOM     78  O   GLY A  10       3.019 -28.295  13.955  1.00  1.00              
ATOM     79  N   GLU A  11       2.913 -29.924  15.512  1.00  1.00              
ATOM     80  CA  GLU A  11       1.467 -29.970  15.531  1.00  1.00              
ATOM     81  CB  GLU A  11       0.904 -31.022  16.499  1.00  1.00              
ATOM     82  CG  GLU A  11      -0.578 -31.306  16.243  1.00  1.00              
ATOM     83  CD  GLU A  11      -1.013 -32.466  17.127  1.00  1.00              
ATOM     84  OE1 GLU A  11      -0.162 -32.969  17.909  1.00  1.00              
ATOM     85  OE2 GLU A  11      -2.204 -32.865  17.031  1.00  1.00              
ATOM     86  C   GLU A  11       0.762 -28.673  15.810  1.00  1.00              
ATOM     87  O   GLU A  11      -0.120 -28.350  15.014  1.00  1.00              
ATOM     88  N   HIS A  12       1.043 -27.990  16.961  1.00  1.00              
ATOM     89  CA  HIS A  12       0.748 -26.575  17.150  1.00  1.00              
ATOM     90  ND1 HIS A  12       1.099 -23.738  14.545  1.00  1.00              
ATOM     91  CG  HIS A  12       1.046 -24.458  15.714  1.00  1.00              
ATOM     92  CB  HIS A  12       0.641 -25.879  15.780  1.00  1.00              
ATOM     93  NE2 HIS A  12       1.806 -22.390  16.156  1.00  1.00              
ATOM     94  CD2 HIS A  12       1.482 -23.625  16.685  1.00  1.00              
ATOM     95  CE1 HIS A  12       1.561 -22.508  14.864  1.00  1.00              
ATOM     96  C   HIS A  12      -0.442 -26.172  17.990  1.00  1.00              
ATOM     97  O   HIS A  12      -1.561 -26.069  17.495  1.00  1.00              
ATOM     98  N   HIS A  13      -0.219 -25.824  19.281  1.00  1.00              
ATOM     99  CA  HIS A  13      -1.303 -25.311  20.084  1.00  1.00              
ATOM    100  ND1 HIS A  13      -1.189 -28.108  22.686  1.00  1.00              
ATOM    101  CG  HIS A  13      -1.569 -27.331  21.614  1.00  1.00              
ATOM    102  CB  HIS A  13      -1.321 -25.855  21.523  1.00  1.00              
ATOM    103  NE2 HIS A  13      -2.202 -29.465  21.245  1.00  1.00              
ATOM    104  CD2 HIS A  13      -2.188 -28.176  20.744  1.00  1.00              
ATOM    105  CE1 HIS A  13      -1.591 -29.375  22.413  1.00  1.00              
ATOM    106  C   HIS A  13      -1.069 -23.834  20.195  1.00  1.00              
ATOM    107  O   HIS A  13      -0.485 -23.379  21.180  1.00  1.00              
ATOM    108  N   ILE A  14      -1.523 -23.032  19.201  1.00  1.00              
ATOM    109  CA  ILE A  14      -1.202 -21.628  19.317  1.00  1.00              
ATOM    110  CB  ILE A  14      -0.186 -21.055  18.393  1.00  1.00              
ATOM    111  CG2 ILE A  14       1.177 -21.597  18.814  1.00  1.00              
ATOM    112  CG1 ILE A  14      -0.623 -21.185  16.928  1.00  1.00              
ATOM    113  CD1 ILE A  14       0.076 -20.163  16.035  1.00  1.00              
ATOM    114  C   ILE A  14      -2.323 -20.654  19.202  1.00  1.00              
ATOM    115  O   ILE A  14      -3.157 -20.666  18.298  1.00  1.00              
ATOM    116  N   ARG A  15      -2.294 -19.725  20.169  1.00  1.00              
ATOM    117  CA  ARG A  15      -3.136 -18.568  20.228  1.00  1.00              
ATOM    118  CB  ARG A  15      -4.620 -18.875  20.028  1.00  1.00              
ATOM    119  CG  ARG A  15      -5.540 -17.740  20.457  1.00  1.00              
ATOM    120  CD  ARG A  15      -5.252 -16.387  19.812  1.00  1.00              
ATOM    121  NE  ARG A  15      -6.500 -15.612  20.012  1.00  1.00              
ATOM    122  CZ  ARG A  15      -6.548 -14.253  20.029  1.00  1.00              
ATOM    123  NH1 ARG A  15      -5.420 -13.513  19.842  1.00  1.00              
ATOM    124  NH2 ARG A  15      -7.748 -13.645  20.256  1.00  1.00              
ATOM    125  C   ARG A  15      -2.925 -18.035  21.605  1.00  1.00              
ATOM    126  O   ARG A  15      -3.180 -18.740  22.577  1.00  1.00              
ATOM    127  N   ILE A  16      -2.430 -16.787  21.736  1.00  1.00              
ATOM    128  CA  ILE A  16      -2.037 -16.382  23.057  1.00  1.00              
ATOM    129  CB  ILE A  16      -0.937 -15.338  23.045  1.00  1.00              
ATOM    130  CG2 ILE A  16      -1.186 -14.286  21.950  1.00  1.00              
ATOM    131  CG1 ILE A  16      -0.651 -14.831  24.468  1.00  1.00              
ATOM    132  CD1 ILE A  16      -0.046 -15.893  25.384  1.00  1.00              
ATOM    133  C   ILE A  16      -3.116 -16.086  24.076  1.00  1.00              
ATOM    134  O   ILE A  16      -3.114 -16.792  25.075  1.00  1.00              
ATOM    135  N   PRO A  17      -4.053 -15.176  23.995  1.00  1.00              
ATOM    136  CA  PRO A  17      -4.923 -15.100  25.153  1.00  1.00              
ATOM    137  CD  PRO A  17      -3.678 -13.839  23.564  1.00  1.00              
ATOM    138  CB  PRO A  17      -4.878 -13.653  25.637  1.00  1.00              
ATOM    139  CG  PRO A  17      -4.545 -12.863  24.368  1.00  1.00              
ATOM    140  C   PRO A  17      -6.327 -15.512  24.821  1.00  1.00              
ATOM    141  O   PRO A  17      -6.643 -15.635  23.640  1.00  1.00              
ATOM    142  N   ARG A  18      -7.187 -15.707  25.847  1.00  1.00              
ATOM    143  CA  ARG A  18      -8.595 -15.913  25.633  1.00  1.00              
ATOM    144  CB  ARG A  18      -9.091 -17.301  26.069  1.00  1.00              
ATOM    145  CG  ARG A  18      -8.463 -18.476  25.327  1.00  1.00              
ATOM    146  CD  ARG A  18      -8.859 -19.837  25.905  1.00  1.00              
ATOM    147  NE  ARG A  18     -10.137 -20.257  25.267  1.00  1.00              
ATOM    148  CZ  ARG A  18     -10.529 -21.563  25.347  1.00  1.00              
ATOM    149  NH1 ARG A  18      -9.762 -22.459  26.035  1.00  1.00              
ATOM    150  NH2 ARG A  18     -11.679 -21.975  24.741  1.00  1.00              
ATOM    151  C   ARG A  18      -9.244 -14.992  26.613  1.00  1.00              
ATOM    152  O   ARG A  18      -9.786 -15.465  27.607  1.00  1.00              
ATOM    153  N   THR A  19      -9.254 -13.667  26.358  1.00  1.00              
ATOM    154  CA  THR A  19      -9.735 -12.789  27.384  1.00  1.00              
ATOM    155  CB  THR A  19      -8.675 -12.530  28.431  1.00  1.00              
ATOM    156  OG1 THR A  19      -7.558 -11.895  27.828  1.00  1.00              
ATOM    157  CG2 THR A  19      -8.248 -13.822  29.143  1.00  1.00              
ATOM    158  C   THR A  19     -10.240 -11.523  26.742  1.00  1.00              
ATOM    159  O   THR A  19     -10.208 -11.553  25.527  1.00  1.00              
ATOM    160  N   PRO A  20     -10.504 -10.370  27.370  1.00  1.00              
ATOM    161  CA  PRO A  20     -11.433  -9.362  26.877  1.00  1.00              
ATOM    162  CD  PRO A  20      -9.426  -9.692  28.100  1.00  1.00              
ATOM    163  CB  PRO A  20     -10.954  -8.013  27.409  1.00  1.00              
ATOM    164  CG  PRO A  20      -9.477  -8.216  27.722  1.00  1.00              
ATOM    165  C   PRO A  20     -11.774  -9.210  25.431  1.00  1.00              
ATOM    166  O   PRO A  20     -12.958  -8.994  25.174  1.00  1.00              
ATOM    167  N   ALA A  21     -10.840  -9.262  24.475  1.00  1.00              
ATOM    168  CA  ALA A  21     -11.270  -9.073  23.124  1.00  1.00              
ATOM    169  CB  ALA A  21     -10.115  -9.161  22.113  1.00  1.00              
ATOM    170  C   ALA A  21     -12.278 -10.124  22.766  1.00  1.00              
ATOM    171  O   ALA A  21     -13.295  -9.800  22.151  1.00  1.00              
ATOM    172  N   ARG A  22     -12.057 -11.406  23.142  1.00  1.00              
ATOM    173  CA  ARG A  22     -13.033 -12.360  22.727  1.00  1.00              
ATOM    174  CB  ARG A  22     -12.683 -13.838  22.905  1.00  1.00              
ATOM    175  CG  ARG A  22     -11.888 -14.325  21.693  1.00  1.00              
ATOM    176  CD  ARG A  22     -11.482 -15.788  21.760  1.00  1.00              
ATOM    177  NE  ARG A  22     -10.761 -16.098  20.496  1.00  1.00              
ATOM    178  CZ  ARG A  22      -9.495 -16.595  20.565  1.00  1.00              
ATOM    179  NH1 ARG A  22      -8.880 -16.716  21.775  1.00  1.00              
ATOM    180  NH2 ARG A  22      -8.837 -16.971  19.434  1.00  1.00              
ATOM    181  C   ARG A  22     -14.354 -12.040  23.321  1.00  1.00              
ATOM    182  O   ARG A  22     -15.343 -11.993  22.600  1.00  1.00              
ATOM    183  N   VAL A  23     -14.416 -11.722  24.620  1.00  1.00              
ATOM    184  CA  VAL A  23     -15.697 -11.464  25.187  1.00  1.00              
ATOM    185  CB  VAL A  23     -15.692 -11.049  26.608  1.00  1.00              
ATOM    186  CG1 VAL A  23     -17.151 -11.017  27.090  1.00  1.00              
ATOM    187  CG2 VAL A  23     -14.756 -11.956  27.382  1.00  1.00              
ATOM    188  C   VAL A  23     -16.331 -10.289  24.506  1.00  1.00              
ATOM    189  O   VAL A  23     -17.551 -10.210  24.441  1.00  1.00              
ATOM    190  N   THR A  24     -15.584  -9.228  24.152  1.00  1.00              
ATOM    191  CA  THR A  24     -16.417  -8.204  23.600  1.00  1.00              
ATOM    192  CB  THR A  24     -16.083  -6.826  24.036  1.00  1.00              
ATOM    193  OG1 THR A  24     -16.133  -6.746  25.453  1.00  1.00              
ATOM    194  CG2 THR A  24     -17.167  -5.916  23.433  1.00  1.00              
ATOM    195  C   THR A  24     -16.690  -8.127  22.123  1.00  1.00              
ATOM    196  O   THR A  24     -17.724  -8.608  21.683  1.00  1.00              
ATOM    197  N   GLY A  25     -15.724  -7.657  21.285  1.00  1.00              
ATOM    198  CA  GLY A  25     -16.118  -7.287  19.943  1.00  1.00              
ATOM    199  C   GLY A  25     -15.428  -8.097  18.897  1.00  1.00              
ATOM    200  O   GLY A  25     -14.207  -8.102  18.796  1.00  1.00              
ATOM    201  N   GLY A  26     -16.197  -8.658  17.944  1.00  1.00              
ATOM    202  CA  GLY A  26     -15.496  -9.455  16.980  1.00  1.00              
ATOM    203  C   GLY A  26     -16.111 -10.804  16.764  1.00  1.00              
ATOM    204  O   GLY A  26     -15.637 -11.829  17.245  1.00  1.00              
ATOM    205  N   VAL A  27     -17.249 -10.782  16.046  1.00  1.00              
ATOM    206  CA  VAL A  27     -18.036 -11.893  15.573  1.00  1.00              
ATOM    207  CB  VAL A  27     -18.883 -12.518  16.643  1.00  1.00              
ATOM    208  CG1 VAL A  27     -19.861 -13.545  16.059  1.00  1.00              
ATOM    209  CG2 VAL A  27     -17.943 -13.203  17.640  1.00  1.00              
ATOM    210  C   VAL A  27     -18.866 -11.257  14.483  1.00  1.00              
ATOM    211  O   VAL A  27     -18.828 -10.034  14.338  1.00  1.00              
ATOM    212  N   PHE A  28     -19.668 -12.024  13.710  1.00  1.00              
ATOM    213  CA  PHE A  28     -20.412 -11.377  12.659  1.00  1.00              
ATOM    214  CB  PHE A  28     -21.317 -10.274  13.284  1.00  1.00              
ATOM    215  CG  PHE A  28     -22.000  -9.302  12.390  1.00  1.00              
ATOM    216  CD1 PHE A  28     -23.141  -9.597  11.689  1.00  1.00              
ATOM    217  CD2 PHE A  28     -21.473  -8.044  12.278  1.00  1.00              
ATOM    218  CE1 PHE A  28     -23.748  -8.669  10.883  1.00  1.00              
ATOM    219  CE2 PHE A  28     -22.070  -7.106  11.478  1.00  1.00              
ATOM    220  CZ  PHE A  28     -23.209  -7.414  10.778  1.00  1.00              
ATOM    221  C   PHE A  28     -19.462 -10.831  11.617  1.00  1.00              
ATOM    222  O   PHE A  28     -19.609  -9.706  11.141  1.00  1.00              
ATOM    223  N   LEU A  29     -18.437 -11.642  11.242  1.00  1.00              
ATOM    224  CA  LEU A  29     -17.473 -11.253  10.248  1.00  1.00              
ATOM    225  CB  LEU A  29     -16.000 -11.467  10.593  1.00  1.00              
ATOM    226  CG  LEU A  29     -15.479 -10.159  11.194  1.00  1.00              
ATOM    227  CD1 LEU A  29     -13.973 -10.186  11.441  1.00  1.00              
ATOM    228  CD2 LEU A  29     -15.883  -8.996  10.276  1.00  1.00              
ATOM    229  C   LEU A  29     -17.741 -11.622   8.836  1.00  1.00              
ATOM    230  O   LEU A  29     -18.834 -12.033   8.445  1.00  1.00              
ATOM    231  N   VAL A  30     -16.696 -11.351   8.027  1.00  1.00              
ATOM    232  CA  VAL A  30     -16.679 -11.516   6.609  1.00  1.00              
ATOM    233  CB  VAL A  30     -16.063 -10.343   5.895  1.00  1.00              
ATOM    234  CG1 VAL A  30     -14.572 -10.279   6.268  1.00  1.00              
ATOM    235  CG2 VAL A  30     -16.323 -10.465   4.384  1.00  1.00              
ATOM    236  C   VAL A  30     -15.830 -12.688   6.330  1.00  1.00              
ATOM    237  O   VAL A  30     -15.221 -13.237   7.247  1.00  1.00              
ATOM    238  N   ASP A  31     -15.853 -13.156   5.066  1.00  1.00              
ATOM    239  CA  ASP A  31     -14.915 -14.162   4.698  1.00  1.00              
ATOM    240  CB  ASP A  31     -15.071 -14.636   3.245  1.00  1.00              
ATOM    241  CG  ASP A  31     -16.279 -15.573   3.219  1.00  1.00              
ATOM    242  OD1 ASP A  31     -16.353 -16.463   4.109  1.00  1.00              
ATOM    243  OD2 ASP A  31     -17.145 -15.406   2.320  1.00  1.00              
ATOM    244  C   ASP A  31     -13.620 -13.438   4.912  1.00  1.00              
ATOM    245  O   ASP A  31     -13.164 -12.656   4.089  1.00  1.00              
ATOM    246  N   LYS A  32     -12.967 -13.732   6.040  1.00  1.00              
ATOM    247  CA  LYS A  32     -11.912 -13.003   6.591  1.00  1.00              
ATOM    248  CB  LYS A  32     -12.021 -12.978   8.126  1.00  1.00              
ATOM    249  CG  LYS A  32     -11.331 -11.796   8.794  1.00  1.00              
ATOM    250  CD  LYS A  32     -11.830 -10.432   8.316  1.00  1.00              
ATOM    251  CE  LYS A  32     -11.219  -9.249   9.067  1.00  1.00              
ATOM    252  NZ  LYS A  32      -9.742  -9.316   9.027  1.00  1.00              
ATOM    253  C   LYS A  32     -10.657 -13.622   6.148  1.00  1.00              
ATOM    254  O   LYS A  32     -10.580 -14.806   5.825  1.00  1.00              
ATOM    255  N   ASN A  33      -9.684 -12.747   5.922  1.00  1.00              
ATOM    256  CA  ASN A  33      -8.401 -13.199   5.550  1.00  1.00              
ATOM    257  CB  ASN A  33      -7.777 -12.171   4.607  1.00  1.00              
ATOM    258  CG  ASN A  33      -6.894 -12.984   3.716  1.00  1.00              
ATOM    259  OD1 ASN A  33      -7.093 -13.215   2.526  1.00  1.00              
ATOM    260  ND2 ASN A  33      -5.852 -13.488   4.392  1.00  1.00              
ATOM    261  C   ASN A  33      -7.507 -13.560   6.736  1.00  1.00              
ATOM    262  O   ASN A  33      -6.911 -14.623   6.709  1.00  1.00              
ATOM    263  N   PRO A  34      -7.347 -12.822   7.806  1.00  1.00              
ATOM    264  CA  PRO A  34      -6.361 -13.142   8.805  1.00  1.00              
ATOM    265  CD  PRO A  34      -8.359 -11.950   8.362  1.00  1.00              
ATOM    266  CB  PRO A  34      -6.526 -12.105   9.910  1.00  1.00              
ATOM    267  CG  PRO A  34      -8.022 -11.784   9.852  1.00  1.00              
ATOM    268  C   PRO A  34      -6.318 -14.517   9.363  1.00  1.00              
ATOM    269  O   PRO A  34      -5.234 -15.087   9.216  1.00  1.00              
ATOM    270  N   HIS A  35      -7.441 -15.015   9.974  1.00  1.00              
ATOM    271  CA  HIS A  35      -7.570 -16.337  10.541  1.00  1.00              
ATOM    272  ND1 HIS A  35      -4.485 -18.401  10.151  1.00  1.00              
ATOM    273  CG  HIS A  35      -5.805 -18.164  10.423  1.00  1.00              
ATOM    274  CB  HIS A  35      -6.216 -16.837  10.913  1.00  1.00              
ATOM    275  NE2 HIS A  35      -5.526 -20.310   9.887  1.00  1.00              
ATOM    276  CD2 HIS A  35      -6.441 -19.342  10.251  1.00  1.00              
ATOM    277  CE1 HIS A  35      -4.362 -19.704   9.852  1.00  1.00              
ATOM    278  C   HIS A  35      -8.354 -16.159  11.826  1.00  1.00              
ATOM    279  O   HIS A  35      -8.461 -15.059  12.356  1.00  1.00              
ATOM    280  N   ASN A  36      -8.858 -17.256  12.418  1.00  1.00              
ATOM    281  CA  ASN A  36      -9.802 -17.211  13.518  1.00  1.00              
ATOM    282  CB  ASN A  36     -10.638 -18.495  13.453  1.00  1.00              
ATOM    283  CG  ASN A  36     -11.916 -18.267  14.203  1.00  1.00              
ATOM    284  OD1 ASN A  36     -12.216 -17.117  14.508  1.00  1.00              
ATOM    285  ND2 ASN A  36     -12.658 -19.356  14.527  1.00  1.00              
ATOM    286  C   ASN A  36      -9.280 -17.066  14.958  1.00  1.00              
ATOM    287  O   ASN A  36      -9.840 -17.674  15.873  1.00  1.00              
ATOM    288  N   THR A  37      -8.252 -16.246  15.269  1.00  1.00              
ATOM    289  CA  THR A  37      -7.934 -16.071  16.682  1.00  1.00              
ATOM    290  CB  THR A  37      -6.845 -16.869  17.383  1.00  1.00              
ATOM    291  OG1 THR A  37      -5.533 -16.624  16.906  1.00  1.00              
ATOM    292  CG2 THR A  37      -7.202 -18.350  17.373  1.00  1.00              
ATOM    293  C   THR A  37      -7.630 -14.656  17.050  1.00  1.00              
ATOM    294  O   THR A  37      -6.481 -14.262  17.244  1.00  1.00              
ATOM    295  N   ALA A  38      -8.687 -13.858  17.196  1.00  1.00              
ATOM    296  CA  ALA A  38      -8.599 -12.544  17.765  1.00  1.00              
ATOM    297  CB  ALA A  38      -7.363 -11.672  17.463  1.00  1.00              
ATOM    298  C   ALA A  38      -9.880 -11.838  17.466  1.00  1.00              
ATOM    299  O   ALA A  38     -10.764 -12.347  16.773  1.00  1.00              
ATOM    300  N   GLU A  39     -10.045 -10.638  18.030  1.00  1.00              
ATOM    301  CA  GLU A  39     -11.286  -9.967  17.822  1.00  1.00              
ATOM    302  CB  GLU A  39     -12.000  -9.690  19.154  1.00  1.00              
ATOM    303  CG  GLU A  39     -12.220 -10.991  19.949  1.00  1.00              
ATOM    304  CD  GLU A  39     -13.682 -11.464  19.992  1.00  1.00              
ATOM    305  OE1 GLU A  39     -14.618 -10.623  19.934  1.00  1.00              
ATOM    306  OE2 GLU A  39     -13.868 -12.703  20.124  1.00  1.00              
ATOM    307  C   GLU A  39     -10.984  -8.721  17.031  1.00  1.00              
ATOM    308  O   GLU A  39     -10.090  -8.737  16.181  1.00  1.00              
ATOM    309  N   SER A  40     -11.726  -7.616  17.277  1.00  1.00              
ATOM    310  CA  SER A  40     -11.564  -6.393  16.541  1.00  1.00              
ATOM    311  CB  SER A  40     -10.313  -5.577  16.924  1.00  1.00              
ATOM    312  OG  SER A  40     -10.440  -5.077  18.248  1.00  1.00              
ATOM    313  C   SER A  40     -11.531  -6.705  15.081  1.00  1.00              
ATOM    314  O   SER A  40     -10.470  -6.886  14.488  1.00  1.00              
ATOM    315  N   ARG A  41     -12.728  -6.872  14.491  1.00  1.00              
ATOM    316  CA  ARG A  41     -12.852  -7.203  13.104  1.00  1.00              
ATOM    317  CB  ARG A  41     -12.392  -6.115  12.117  1.00  1.00              
ATOM    318  CG  ARG A  41     -13.419  -5.006  11.872  1.00  1.00              
ATOM    319  CD  ARG A  41     -14.449  -5.337  10.784  1.00  1.00              
ATOM    320  NE  ARG A  41     -15.737  -5.659  11.462  1.00  1.00              
ATOM    321  CZ  ARG A  41     -16.914  -5.623  10.768  1.00  1.00              
ATOM    322  NH1 ARG A  41     -16.915  -5.352   9.430  1.00  1.00              
ATOM    323  NH2 ARG A  41     -18.093  -5.852  11.416  1.00  1.00              
ATOM    324  C   ARG A  41     -12.056  -8.445  12.841  1.00  1.00              
ATOM    325  O   ARG A  41     -11.631  -8.685  11.714  1.00  1.00              
ATOM    326  N   LEU A  42     -11.938  -9.325  13.856  1.00  1.00              
ATOM    327  CA  LEU A  42     -11.233 -10.577  13.757  1.00  1.00              
ATOM    328  CB  LEU A  42     -12.017 -11.690  13.038  1.00  1.00              
ATOM    329  CG  LEU A  42     -13.123 -12.327  13.904  1.00  1.00              
ATOM    330  CD1 LEU A  42     -12.533 -13.320  14.914  1.00  1.00              
ATOM    331  CD2 LEU A  42     -13.985 -11.264  14.602  1.00  1.00              
ATOM    332  C   LEU A  42      -9.855 -10.531  13.192  1.00  1.00              
ATOM    333  O   LEU A  42      -9.650 -10.618  11.987  1.00  1.00              
ATOM    334  N   VAL A  43      -8.859 -10.374  14.091  1.00  1.00              
ATOM    335  CA  VAL A  43      -7.471 -10.404  13.712  1.00  1.00              
ATOM    336  CB  VAL A  43      -6.686  -9.276  14.324  1.00  1.00              
ATOM    337  CG1 VAL A  43      -5.219  -9.351  13.873  1.00  1.00              
ATOM    338  CG2 VAL A  43      -7.378  -7.953  13.942  1.00  1.00              
ATOM    339  C   VAL A  43      -6.941 -11.725  14.203  1.00  1.00              
ATOM    340  O   VAL A  43      -7.654 -12.442  14.898  1.00  1.00              
ATOM    341  N   VAL A  44      -5.716 -12.121  13.785  1.00  1.00              
ATOM    342  CA  VAL A  44      -5.099 -13.359  14.187  1.00  1.00              
ATOM    343  CB  VAL A  44      -4.933 -14.338  13.075  1.00  1.00              
ATOM    344  CG1 VAL A  44      -4.650 -13.589  11.766  1.00  1.00              
ATOM    345  CG2 VAL A  44      -3.691 -15.159  13.457  1.00  1.00              
ATOM    346  C   VAL A  44      -3.687 -13.138  14.679  1.00  1.00              
ATOM    347  O   VAL A  44      -2.849 -12.520  14.016  1.00  1.00              
ATOM    348  N   ASP A  45      -3.388 -13.707  15.865  1.00  1.00              
ATOM    349  CA  ASP A  45      -2.065 -13.695  16.414  1.00  1.00              
ATOM    350  CB  ASP A  45      -2.074 -13.904  17.938  1.00  1.00              
ATOM    351  CG  ASP A  45      -0.647 -13.830  18.452  1.00  1.00              
ATOM    352  OD1 ASP A  45       0.092 -12.905  18.020  1.00  1.00              
ATOM    353  OD2 ASP A  45      -0.273 -14.711  19.271  1.00  1.00              
ATOM    354  C   ASP A  45      -1.415 -14.904  15.803  1.00  1.00              
ATOM    355  O   ASP A  45      -1.706 -16.038  16.169  1.00  1.00              
ATOM    356  N   PHE A  46      -0.639 -14.659  14.738  1.00  1.00              
ATOM    357  CA  PHE A  46       0.082 -15.576  13.904  1.00  1.00              
ATOM    358  CB  PHE A  46       0.154 -15.046  12.463  1.00  1.00              
ATOM    359  CG  PHE A  46      -0.161 -16.199  11.581  1.00  1.00              
ATOM    360  CD1 PHE A  46      -1.481 -16.487  11.350  1.00  1.00              
ATOM    361  CD2 PHE A  46       0.798 -16.997  11.009  1.00  1.00              
ATOM    362  CE1 PHE A  46      -1.819 -17.545  10.555  1.00  1.00              
ATOM    363  CE2 PHE A  46       0.446 -18.060  10.207  1.00  1.00              
ATOM    364  CZ  PHE A  46      -0.872 -18.343   9.974  1.00  1.00              
ATOM    365  C   PHE A  46       1.491 -15.805  14.371  1.00  1.00              
ATOM    366  O   PHE A  46       2.224 -16.569  13.745  1.00  1.00              
ATOM    367  N   SER A  47       1.951 -15.050  15.386  1.00  1.00              
ATOM    368  CA  SER A  47       3.343 -15.012  15.754  1.00  1.00              
ATOM    369  CB  SER A  47       3.578 -14.290  17.091  1.00  1.00              
ATOM    370  OG  SER A  47       3.220 -12.921  16.981  1.00  1.00              
ATOM    371  C   SER A  47       3.954 -16.378  15.883  1.00  1.00              
ATOM    372  O   SER A  47       5.019 -16.629  15.319  1.00  1.00              
ATOM    373  N   GLN A  48       3.343 -17.317  16.623  1.00  1.00              
ATOM    374  CA  GLN A  48       4.057 -18.559  16.720  1.00  1.00              
ATOM    375  CB  GLN A  48       3.527 -19.556  17.757  1.00  1.00              
ATOM    376  CG  GLN A  48       4.577 -20.641  18.015  1.00  1.00              
ATOM    377  CD  GLN A  48       4.101 -21.580  19.109  1.00  1.00              
ATOM    378  OE1 GLN A  48       3.930 -22.776  18.878  1.00  1.00              
ATOM    379  NE2 GLN A  48       3.878 -21.028  20.332  1.00  1.00              
ATOM    380  C   GLN A  48       4.089 -19.219  15.380  1.00  1.00              
ATOM    381  O   GLN A  48       5.020 -19.947  15.036  1.00  1.00              
ATOM    382  N   PHE A  49       3.040 -19.024  14.576  1.00  1.00              
ATOM    383  CA  PHE A  49       3.110 -19.659  13.298  1.00  1.00              
ATOM    384  CB  PHE A  49       1.995 -19.313  12.348  1.00  1.00              
ATOM    385  CG  PHE A  49       0.640 -19.535  12.876  1.00  1.00              
ATOM    386  CD1 PHE A  49       0.031 -20.755  12.802  1.00  1.00              
ATOM    387  CD2 PHE A  49      -0.028 -18.481  13.431  1.00  1.00              
ATOM    388  CE1 PHE A  49      -1.230 -20.924  13.287  1.00  1.00              
ATOM    389  CE2 PHE A  49      -1.293 -18.639  13.919  1.00  1.00              
ATOM    390  CZ  PHE A  49      -1.892 -19.870  13.845  1.00  1.00              
ATOM    391  C   PHE A  49       4.278 -19.073  12.561  1.00  1.00              
ATOM    392  O   PHE A  49       5.114 -19.796  12.042  1.00  1.00              
ATOM    393  N   SER A  50       4.403 -17.737  12.512  1.00  1.00              
ATOM    394  CA  SER A  50       5.425 -17.169  11.678  1.00  1.00              
ATOM    395  CB  SER A  50       5.379 -15.634  11.621  1.00  1.00              
ATOM    396  OG  SER A  50       5.583 -15.082  12.912  1.00  1.00              
ATOM    397  C   SER A  50       6.776 -17.597  12.141  1.00  1.00              
ATOM    398  O   SER A  50       7.623 -17.949  11.323  1.00  1.00              
ATOM    399  N   ARG A  51       7.027 -17.576  13.460  1.00  1.00              
ATOM    400  CA  ARG A  51       8.304 -18.018  13.927  1.00  1.00              
ATOM    401  CB  ARG A  51       9.323 -16.894  14.163  1.00  1.00              
ATOM    402  CG  ARG A  51       9.863 -16.306  12.856  1.00  1.00              
ATOM    403  CD  ARG A  51      10.896 -17.191  12.147  1.00  1.00              
ATOM    404  NE  ARG A  51      11.230 -16.541  10.847  1.00  1.00              
ATOM    405  CZ  ARG A  51      12.374 -16.868  10.177  1.00  1.00              
ATOM    406  NH1 ARG A  51      13.234 -17.794  10.693  1.00  1.00              
ATOM    407  NH2 ARG A  51      12.659 -16.262   8.988  1.00  1.00              
ATOM    408  C   ARG A  51       8.058 -18.747  15.193  1.00  1.00              
ATOM    409  O   ARG A  51       6.994 -18.619  15.793  1.00  1.00              
ATOM    410  N   GLY A  52       9.076 -19.459  15.693  1.00  1.00              
ATOM    411  CA  GLY A  52       8.757 -20.425  16.691  1.00  1.00              
ATOM    412  C   GLY A  52       8.558 -21.622  15.827  1.00  1.00              
ATOM    413  O   GLY A  52       9.524 -22.310  15.512  1.00  1.00              
ATOM    414  N   ASN A  53       7.319 -21.907  15.390  1.00  1.00              
ATOM    415  CA  ASN A  53       7.210 -23.018  14.496  1.00  1.00              
ATOM    416  CB  ASN A  53       6.052 -23.991  14.765  1.00  1.00              
ATOM    417  CG  ASN A  53       4.769 -23.214  14.701  1.00  1.00              
ATOM    418  OD1 ASN A  53       4.020 -23.292  13.729  1.00  1.00              
ATOM    419  ND2 ASN A  53       4.512 -22.440  15.784  1.00  1.00              
ATOM    420  C   ASN A  53       7.185 -22.549  13.064  1.00  1.00              
ATOM    421  O   ASN A  53       7.923 -21.653  12.656  1.00  1.00              
ATOM    422  N   TYR A  54       6.357 -23.233  12.257  1.00  1.00              
ATOM    423  CA  TYR A  54       6.170 -23.092  10.838  1.00  1.00              
ATOM    424  CB  TYR A  54       5.749 -21.731  10.279  1.00  1.00              
ATOM    425  CG  TYR A  54       4.262 -21.681  10.237  1.00  1.00              
ATOM    426  CD1 TYR A  54       3.515 -22.087  11.312  1.00  1.00              
ATOM    427  CD2 TYR A  54       3.615 -21.193   9.121  1.00  1.00              
ATOM    428  CE1 TYR A  54       2.149 -22.027  11.251  1.00  1.00              
ATOM    429  CE2 TYR A  54       2.241 -21.126   9.063  1.00  1.00              
ATOM    430  CZ  TYR A  54       1.502 -21.550  10.139  1.00  1.00              
ATOM    431  OH  TYR A  54       0.092 -21.496  10.116  1.00  1.00              
ATOM    432  C   TYR A  54       7.338 -23.495  10.042  1.00  1.00              
ATOM    433  O   TYR A  54       7.191 -23.409   8.828  1.00  1.00              
ATOM    434  N   ARG A  55       8.390 -24.097  10.656  1.00  1.00              
ATOM    435  CA  ARG A  55       9.656 -24.330  10.000  1.00  1.00              
ATOM    436  CB  ARG A  55      10.564 -25.375  10.670  1.00  1.00              
ATOM    437  CG  ARG A  55      11.982 -25.327  10.098  1.00  1.00              
ATOM    438  CD  ARG A  55      12.979 -26.283  10.747  1.00  1.00              
ATOM    439  NE  ARG A  55      14.274 -26.063  10.047  1.00  1.00              
ATOM    440  CZ  ARG A  55      15.435 -26.561  10.558  1.00  1.00              
ATOM    441  NH1 ARG A  55      15.428 -27.241  11.742  1.00  1.00              
ATOM    442  NH2 ARG A  55      16.603 -26.371   9.880  1.00  1.00              
ATOM    443  C   ARG A  55       9.480 -24.719   8.572  1.00  1.00              
ATOM    444  O   ARG A  55       9.025 -25.803   8.225  1.00  1.00              
ATOM    445  N   VAL A  56       9.743 -23.740   7.694  1.00  1.00              
ATOM    446  CA  VAL A  56       9.639 -23.979   6.289  1.00  1.00              
ATOM    447  CB  VAL A  56       8.579 -23.201   5.554  1.00  1.00              
ATOM    448  CG1 VAL A  56       8.685 -23.555   4.068  1.00  1.00              
ATOM    449  CG2 VAL A  56       7.190 -23.540   6.097  1.00  1.00              
ATOM    450  C   VAL A  56      10.919 -23.480   5.742  1.00  1.00              
ATOM    451  O   VAL A  56      11.504 -22.553   6.300  1.00  1.00              
ATOM    452  N   SER A  57      11.393 -24.113   4.655  1.00  1.00              
ATOM    453  CA  SER A  57      12.593 -23.670   4.017  1.00  1.00              
ATOM    454  CB  SER A  57      13.151 -24.685   3.000  1.00  1.00              
ATOM    455  OG  SER A  57      14.343 -24.192   2.406  1.00  1.00              
ATOM    456  C   SER A  57      12.211 -22.424   3.279  1.00  1.00              
ATOM    457  O   SER A  57      11.052 -22.247   2.909  1.00  1.00              
ATOM    458  N   TRP A  58      13.166 -21.504   3.049  1.00  1.00              
ATOM    459  CA  TRP A  58      12.760 -20.313   2.362  1.00  1.00              
ATOM    460  CB  TRP A  58      13.076 -18.986   3.083  1.00  1.00              
ATOM    461  CG  TRP A  58      14.410 -18.892   3.781  1.00  1.00              
ATOM    462  CD2 TRP A  58      14.514 -18.656   5.194  1.00  1.00              
ATOM    463  CD1 TRP A  58      15.687 -18.940   3.300  1.00  1.00              
ATOM    464  NE1 TRP A  58      16.581 -18.763   4.333  1.00  1.00              
ATOM    465  CE2 TRP A  58      15.870 -18.582   5.503  1.00  1.00              
ATOM    466  CE3 TRP A  58      13.553 -18.506   6.153  1.00  1.00              
ATOM    467  CZ2 TRP A  58      16.286 -18.356   6.786  1.00  1.00              
ATOM    468  CZ3 TRP A  58      13.975 -18.287   7.445  1.00  1.00              
ATOM    469  CH2 TRP A  58      15.316 -18.212   7.756  1.00  1.00              
ATOM    470  C   TRP A  58      13.288 -20.277   0.963  1.00  1.00              
ATOM    471  O   TRP A  58      14.386 -20.735   0.652  1.00  1.00              
ATOM    472  N   PRO A  59      12.428 -19.760   0.118  1.00  1.00              
ATOM    473  CA  PRO A  59      12.688 -19.672  -1.296  1.00  1.00              
ATOM    474  CD  PRO A  59      11.005 -19.832   0.397  1.00  1.00              
ATOM    475  CB  PRO A  59      11.320 -19.631  -1.981  1.00  1.00              
ATOM    476  CG  PRO A  59      10.331 -19.274  -0.863  1.00  1.00              
ATOM    477  C   PRO A  59      13.565 -18.531  -1.700  1.00  1.00              
ATOM    478  O   PRO A  59      13.650 -17.542  -0.974  1.00  1.00              
ATOM    479  N   LYS A  60      14.227 -18.662  -2.867  1.00  1.00              
ATOM    480  CA  LYS A  60      15.026 -17.597  -3.397  1.00  1.00              
ATOM    481  CB  LYS A  60      15.997 -18.051  -4.502  1.00  1.00              
ATOM    482  CG  LYS A  60      15.311 -18.719  -5.697  1.00  1.00              
ATOM    483  CD  LYS A  60      16.244 -18.943  -6.890  1.00  1.00              
ATOM    484  CE  LYS A  60      15.582 -19.676  -8.059  1.00  1.00              
ATOM    485  NZ  LYS A  60      16.551 -19.846  -9.165  1.00  1.00              
ATOM    486  C   LYS A  60      14.056 -16.610  -3.971  1.00  1.00              
ATOM    487  O   LYS A  60      12.984 -16.993  -4.437  1.00  1.00              
ATOM    488  N   PHE A  61      14.401 -15.307  -3.934  1.00  1.00              
ATOM    489  CA  PHE A  61      13.497 -14.266  -4.358  1.00  1.00              
ATOM    490  CB  PHE A  61      13.492 -13.096  -3.364  1.00  1.00              
ATOM    491  CG  PHE A  61      12.521 -13.323  -2.261  1.00  1.00              
ATOM    492  CD1 PHE A  61      12.343 -14.557  -1.685  1.00  1.00              
ATOM    493  CD2 PHE A  61      11.739 -12.272  -1.841  1.00  1.00              
ATOM    494  CE1 PHE A  61      11.423 -14.722  -0.676  1.00  1.00              
ATOM    495  CE2 PHE A  61      10.825 -12.427  -0.828  1.00  1.00              
ATOM    496  CZ  PHE A  61      10.669 -13.659  -0.243  1.00  1.00              
ATOM    497  C   PHE A  61      13.889 -13.663  -5.680  1.00  1.00              
ATOM    498  O   PHE A  61      14.828 -12.878  -5.765  1.00  1.00              
ATOM    499  N   ALA A  62      13.143 -14.016  -6.743  1.00  1.00              
ATOM    500  CA  ALA A  62      13.232 -13.526  -8.097  1.00  1.00              
ATOM    501  CB  ALA A  62      12.422 -14.378  -9.088  1.00  1.00              
ATOM    502  C   ALA A  62      12.715 -12.119  -8.202  1.00  1.00              
ATOM    503  O   ALA A  62      13.027 -11.413  -9.153  1.00  1.00              
ATOM    504  N   VAL A  63      11.840 -11.701  -7.273  1.00  1.00              
ATOM    505  CA  VAL A  63      11.099 -10.464  -7.346  1.00  1.00              
ATOM    506  CB  VAL A  63      10.348 -10.203  -6.067  1.00  1.00              
ATOM    507  CG1 VAL A  63      11.334 -10.271  -4.888  1.00  1.00              
ATOM    508  CG2 VAL A  63       9.591  -8.872  -6.185  1.00  1.00              
ATOM    509  C   VAL A  63      11.896  -9.245  -7.748  1.00  1.00              
ATOM    510  O   VAL A  63      13.004  -8.975  -7.286  1.00  1.00              
ATOM    511  N   PRO A  64      11.306  -8.508  -8.673  1.00  1.00              
ATOM    512  CA  PRO A  64      11.890  -7.271  -9.106  1.00  1.00              
ATOM    513  CD  PRO A  64      10.521  -9.123  -9.732  1.00  1.00              
ATOM    514  CB  PRO A  64      11.221  -6.909 -10.429  1.00  1.00              
ATOM    515  CG  PRO A  64      10.766  -8.265 -10.986  1.00  1.00              
ATOM    516  C   PRO A  64      11.593  -6.276  -8.043  1.00  1.00              
ATOM    517  O   PRO A  64      10.530  -6.365  -7.433  1.00  1.00              
ATOM    518  N   ASN A  65      12.492  -5.317  -7.790  1.00  1.00              
ATOM    519  CA  ASN A  65      12.134  -4.371  -6.786  1.00  1.00              
ATOM    520  CB  ASN A  65      13.285  -3.934  -5.877  1.00  1.00              
ATOM    521  CG  ASN A  65      13.632  -5.101  -4.964  1.00  1.00              
ATOM    522  OD1 ASN A  65      12.841  -5.511  -4.117  1.00  1.00              
ATOM    523  ND2 ASN A  65      14.857  -5.662  -5.145  1.00  1.00              
ATOM    524  C   ASN A  65      11.575  -3.175  -7.478  1.00  1.00              
ATOM    525  O   ASN A  65      11.591  -3.087  -8.703  1.00  1.00              
ATOM    526  N   LEU A  66      11.041  -2.220  -6.699  1.00  1.00              
ATOM    527  CA  LEU A  66      10.376  -1.092  -7.281  1.00  1.00              
ATOM    528  CB  LEU A  66       9.733  -0.152  -6.258  1.00  1.00              
ATOM    529  CG  LEU A  66       8.431  -0.693  -5.677  1.00  1.00              
ATOM    530  CD1 LEU A  66       7.414  -0.899  -6.810  1.00  1.00              
ATOM    531  CD2 LEU A  66       8.668  -1.926  -4.795  1.00  1.00              
ATOM    532  C   LEU A  66      11.248  -0.209  -8.111  1.00  1.00              
ATOM    533  O   LEU A  66      10.845   0.183  -9.204  1.00  1.00              
ATOM    534  N   GLN A  67      12.447   0.154  -7.624  1.00  1.00              
ATOM    535  CA  GLN A  67      13.227   1.114  -8.354  1.00  1.00              
ATOM    536  CB  GLN A  67      14.429   1.661  -7.569  1.00  1.00              
ATOM    537  CG  GLN A  67      14.012   2.687  -6.510  1.00  1.00              
ATOM    538  CD  GLN A  67      14.209   4.074  -7.095  1.00  1.00              
ATOM    539  OE1 GLN A  67      15.032   4.230  -7.994  1.00  1.00              
ATOM    540  NE2 GLN A  67      13.472   5.091  -6.572  1.00  1.00              
ATOM    541  C   GLN A  67      13.672   0.547  -9.656  1.00  1.00              
ATOM    542  O   GLN A  67      13.633   1.236 -10.674  1.00  1.00              
ATOM    543  N   SER A  68      14.088  -0.731  -9.671  1.00  1.00              
ATOM    544  CA  SER A  68      14.549  -1.303 -10.897  1.00  1.00              
ATOM    545  CB  SER A  68      15.043  -2.749 -10.735  1.00  1.00              
ATOM    546  OG  SER A  68      16.176  -2.784  -9.879  1.00  1.00              
ATOM    547  C   SER A  68      13.411  -1.317 -11.861  1.00  1.00              
ATOM    548  O   SER A  68      13.580  -0.964 -13.025  1.00  1.00              
ATOM    549  N   LEU A  69      12.205  -1.685 -11.391  1.00  1.00              
ATOM    550  CA  LEU A  69      11.093  -1.799 -12.282  1.00  1.00              
ATOM    551  CB  LEU A  69       9.776  -2.227 -11.608  1.00  1.00              
ATOM    552  CG  LEU A  69       9.758  -3.674 -11.090  1.00  1.00              
ATOM    553  CD1 LEU A  69       8.402  -4.032 -10.465  1.00  1.00              
ATOM    554  CD2 LEU A  69      10.175  -4.664 -12.183  1.00  1.00              
ATOM    555  C   LEU A  69      10.823  -0.479 -12.918  1.00  1.00              
ATOM    556  O   LEU A  69      10.670  -0.405 -14.133  1.00  1.00              
ATOM    557  N   THR A  70      10.781   0.617 -12.143  1.00  1.00              
ATOM    558  CA  THR A  70      10.406   1.821 -12.814  1.00  1.00              
ATOM    559  CB  THR A  70       9.871   2.935 -11.988  1.00  1.00              
ATOM    560  OG1 THR A  70       8.753   2.479 -11.238  1.00  1.00              
ATOM    561  CG2 THR A  70       9.368   3.983 -12.994  1.00  1.00              
ATOM    562  C   THR A  70      11.466   2.287 -13.767  1.00  1.00              
ATOM    563  O   THR A  70      11.150   2.926 -14.769  1.00  1.00              
ATOM    564  N   ASN A  71      12.750   1.987 -13.484  1.00  1.00              
ATOM    565  CA  ASN A  71      13.852   2.377 -14.324  1.00  1.00              
ATOM    566  CB  ASN A  71      15.212   1.936 -13.756  1.00  1.00              
ATOM    567  CG  ASN A  71      15.600   2.896 -12.641  1.00  1.00              
ATOM    568  OD1 ASN A  71      14.806   3.212 -11.756  1.00  1.00              
ATOM    569  ND2 ASN A  71      16.866   3.389 -12.692  1.00  1.00              
ATOM    570  C   ASN A  71      13.701   1.730 -15.672  1.00  1.00              
ATOM    571  O   ASN A  71      14.048   2.317 -16.693  1.00  1.00              
ATOM    572  N   LEU A  72      13.170   0.496 -15.691  1.00  1.00              
ATOM    573  CA  LEU A  72      12.937  -0.337 -16.842  1.00  1.00              
ATOM    574  CB  LEU A  72      12.530  -1.782 -16.508  1.00  1.00              
ATOM    575  CG  LEU A  72      13.722  -2.730 -16.278  1.00  1.00              
ATOM    576  CD1 LEU A  72      14.675  -2.232 -15.185  1.00  1.00              
ATOM    577  CD2 LEU A  72      13.225  -4.157 -16.018  1.00  1.00              
ATOM    578  C   LEU A  72      11.884   0.238 -17.748  1.00  1.00              
ATOM    579  O   LEU A  72      11.599  -0.323 -18.800  1.00  1.00              
ATOM    580  N   LEU A  73      11.181   1.290 -17.316  1.00  1.00              
ATOM    581  CA  LEU A  73      10.093   1.862 -18.058  1.00  1.00              
ATOM    582  CB  LEU A  73       9.073   2.341 -17.003  1.00  1.00              
ATOM    583  CG  LEU A  73       7.767   3.009 -17.440  1.00  1.00              
ATOM    584  CD1 LEU A  73       6.897   3.279 -16.199  1.00  1.00              
ATOM    585  CD2 LEU A  73       8.021   4.291 -18.244  1.00  1.00              
ATOM    586  C   LEU A  73      10.571   2.983 -18.952  1.00  1.00              
ATOM    587  O   LEU A  73      11.484   3.720 -18.589  1.00  1.00              
ATOM    588  N   SER A  74       9.948   3.144 -20.153  1.00  1.00              
ATOM    589  CA  SER A  74      10.383   4.115 -21.137  1.00  1.00              
ATOM    590  CB  SER A  74      10.345   3.562 -22.573  1.00  1.00              
ATOM    591  OG  SER A  74      10.842   4.526 -23.489  1.00  1.00              
ATOM    592  C   SER A  74       9.524   5.353 -21.082  1.00  1.00              
ATOM    593  O   SER A  74       8.327   5.293 -20.805  1.00  1.00              
ATOM    594  N   SER A  75      10.145   6.523 -21.362  1.00  1.00              
ATOM    595  CA  SER A  75       9.525   7.824 -21.262  1.00  1.00              
ATOM    596  CB  SER A  75      10.517   8.992 -21.150  1.00  1.00              
ATOM    597  OG  SER A  75      11.153   8.976 -19.881  1.00  1.00              
ATOM    598  C   SER A  75       8.601   8.137 -22.397  1.00  1.00              
ATOM    599  O   SER A  75       8.265   9.303 -22.597  1.00  1.00              
ATOM    600  N   ASN A  76       8.184   7.140 -23.193  1.00  1.00              
ATOM    601  CA  ASN A  76       7.313   7.452 -24.290  1.00  1.00              
ATOM    602  CB  ASN A  76       6.901   6.188 -25.049  1.00  1.00              
ATOM    603  CG  ASN A  76       6.472   6.617 -26.435  1.00  1.00              
ATOM    604  OD1 ASN A  76       5.702   7.562 -26.591  1.00  1.00              
ATOM    605  ND2 ASN A  76       6.984   5.903 -27.472  1.00  1.00              
ATOM    606  C   ASN A  76       6.076   8.116 -23.726  1.00  1.00              
ATOM    607  O   ASN A  76       5.688   9.168 -24.226  1.00  1.00              
ATOM    608  N   LEU A  77       5.417   7.513 -22.698  1.00  1.00              
ATOM    609  CA  LEU A  77       4.365   8.156 -21.927  1.00  1.00              
ATOM    610  CB  LEU A  77       3.592   9.374 -22.512  1.00  1.00              
ATOM    611  CG  LEU A  77       2.473  10.002 -21.612  1.00  1.00              
ATOM    612  CD1 LEU A  77       1.075   9.347 -21.710  1.00  1.00              
ATOM    613  CD2 LEU A  77       2.935  10.061 -20.150  1.00  1.00              
ATOM    614  C   LEU A  77       3.259   7.283 -21.542  1.00  1.00              
ATOM    615  O   LEU A  77       2.369   7.073 -22.348  1.00  1.00              
ATOM    616  N   SER A  78       3.310   6.773 -20.305  1.00  1.00              
ATOM    617  CA  SER A  78       2.193   6.261 -19.585  1.00  1.00              
ATOM    618  CB  SER A  78       0.996   5.627 -20.305  1.00  1.00              
ATOM    619  OG  SER A  78       0.188   6.637 -20.891  1.00  1.00              
ATOM    620  C   SER A  78       2.694   5.423 -18.483  1.00  1.00              
ATOM    621  O   SER A  78       3.589   4.596 -18.642  1.00  1.00              
ATOM    622  N   TRP A  79       2.170   5.723 -17.287  1.00  1.00              
ATOM    623  CA  TRP A  79       2.403   4.925 -16.127  1.00  1.00              
ATOM    624  CB  TRP A  79       3.471   5.353 -15.111  1.00  1.00              
ATOM    625  CG  TRP A  79       3.631   6.821 -15.080  1.00  1.00              
ATOM    626  CD2 TRP A  79       4.381   7.457 -16.111  1.00  1.00              
ATOM    627  CD1 TRP A  79       3.127   7.794 -14.279  1.00  1.00              
ATOM    628  NE1 TRP A  79       3.511   9.016 -14.767  1.00  1.00              
ATOM    629  CE2 TRP A  79       4.276   8.817 -15.901  1.00  1.00              
ATOM    630  CE3 TRP A  79       5.074   6.938 -17.167  1.00  1.00              
ATOM    631  CZ2 TRP A  79       4.855   9.688 -16.770  1.00  1.00              
ATOM    632  CZ3 TRP A  79       5.701   7.821 -18.014  1.00  1.00              
ATOM    633  CH2 TRP A  79       5.586   9.178 -17.817  1.00  1.00              
ATOM    634  C   TRP A  79       1.080   4.696 -15.542  1.00  1.00              
ATOM    635  O   TRP A  79       0.332   5.628 -15.268  1.00  1.00              
ATOM    636  N   LEU A  80       0.718   3.414 -15.417  1.00  1.00              
ATOM    637  CA  LEU A  80      -0.593   3.196 -14.893  1.00  1.00              
ATOM    638  CB  LEU A  80      -1.573   2.520 -15.888  1.00  1.00              
ATOM    639  CG  LEU A  80      -3.068   2.451 -15.502  1.00  1.00              
ATOM    640  CD1 LEU A  80      -3.895   1.918 -16.679  1.00  1.00              
ATOM    641  CD2 LEU A  80      -3.322   1.625 -14.236  1.00  1.00              
ATOM    642  C   LEU A  80      -0.388   2.352 -13.678  1.00  1.00              
ATOM    643  O   LEU A  80       0.566   1.585 -13.616  1.00  1.00              
ATOM    644  N   SER A  81      -1.209   2.519 -12.626  1.00  1.00              
ATOM    645  CA  SER A  81      -1.002   1.640 -11.512  1.00  1.00              
ATOM    646  CB  SER A  81      -0.261   2.292 -10.326  1.00  1.00              
ATOM    647  OG  SER A  81       1.084   2.581 -10.683  1.00  1.00              
ATOM    648  C   SER A  81      -2.336   1.141 -11.038  1.00  1.00              
ATOM    649  O   SER A  81      -3.295   1.898 -10.863  1.00  1.00              
ATOM    650  N   LEU A  82      -2.428  -0.189 -10.846  1.00  1.00              
ATOM    651  CA  LEU A  82      -3.635  -0.738 -10.337  1.00  1.00              
ATOM    652  CB  LEU A  82      -4.489  -1.435 -11.422  1.00  1.00              
ATOM    653  CG  LEU A  82      -6.002  -1.520 -11.099  1.00  1.00              
ATOM    654  CD1 LEU A  82      -6.770  -2.349 -12.141  1.00  1.00              
ATOM    655  CD2 LEU A  82      -6.283  -1.962  -9.660  1.00  1.00              
ATOM    656  C   LEU A  82      -3.201  -1.729  -9.290  1.00  1.00              
ATOM    657  O   LEU A  82      -2.193  -2.413  -9.467  1.00  1.00              
ATOM    658  N   ASP A  83      -3.916  -1.774  -8.141  1.00  1.00              
ATOM    659  CA  ASP A  83      -3.628  -2.686  -7.064  1.00  1.00              
ATOM    660  CB  ASP A  83      -3.481  -2.030  -5.679  1.00  1.00              
ATOM    661  CG  ASP A  83      -2.132  -1.329  -5.595  1.00  1.00              
ATOM    662  OD1 ASP A  83      -1.269  -1.582  -6.477  1.00  1.00              
ATOM    663  OD2 ASP A  83      -1.945  -0.536  -4.634  1.00  1.00              
ATOM    664  C   ASP A  83      -4.791  -3.610  -6.969  1.00  1.00              
ATOM    665  O   ASP A  83      -5.925  -3.199  -7.209  1.00  1.00              
ATOM    666  N   VAL A  84      -4.535  -4.892  -6.636  1.00  1.00              
ATOM    667  CA  VAL A  84      -5.619  -5.826  -6.566  1.00  1.00              
ATOM    668  CB  VAL A  84      -5.236  -7.241  -6.914  1.00  1.00              
ATOM    669  CG1 VAL A  84      -4.441  -7.224  -8.227  1.00  1.00              
ATOM    670  CG2 VAL A  84      -4.574  -7.941  -5.722  1.00  1.00              
ATOM    671  C   VAL A  84      -6.129  -5.820  -5.159  1.00  1.00              
ATOM    672  O   VAL A  84      -5.370  -5.599  -4.218  1.00  1.00              
ATOM    673  N   SER A  85      -7.443  -6.058  -4.980  1.00  1.00              
ATOM    674  CA  SER A  85      -8.013  -6.041  -3.666  1.00  1.00              
ATOM    675  CB  SER A  85      -9.368  -5.312  -3.613  1.00  1.00              
ATOM    676  OG  SER A  85      -9.865  -5.287  -2.284  1.00  1.00              
ATOM    677  C   SER A  85      -8.202  -7.459  -3.241  1.00  1.00              
ATOM    678  O   SER A  85      -8.556  -8.303  -4.066  1.00  1.00              
ATOM    679  N   ALA A  86      -7.978  -7.732  -1.930  1.00  1.00              
ATOM    680  CA  ALA A  86      -8.033  -9.067  -1.398  1.00  1.00              
ATOM    681  CB  ALA A  86      -9.457  -9.642  -1.308  1.00  1.00              
ATOM    682  C   ALA A  86      -7.238  -9.905  -2.341  1.00  1.00              
ATOM    683  O   ALA A  86      -7.797 -10.698  -3.093  1.00  1.00              
ATOM    684  N   ALA A  87      -5.930  -9.605  -2.444  1.00  1.00              
ATOM    685  CA  ALA A  87      -5.031 -10.312  -3.313  1.00  1.00              
ATOM    686  CB  ALA A  87      -3.674  -9.604  -3.458  1.00  1.00              
ATOM    687  C   ALA A  87      -4.777 -11.707  -2.838  1.00  1.00              
ATOM    688  O   ALA A  87      -4.710 -12.634  -3.643  1.00  1.00              
ATOM    689  N   PHE A  88      -4.614 -11.881  -1.510  1.00  1.00              
ATOM    690  CA  PHE A  88      -4.312 -13.146  -0.912  1.00  1.00              
ATOM    691  CB  PHE A  88      -3.846 -13.127   0.555  1.00  1.00              
ATOM    692  CG  PHE A  88      -2.355 -13.108   0.519  1.00  1.00              
ATOM    693  CD1 PHE A  88      -1.685 -14.260   0.171  1.00  1.00              
ATOM    694  CD2 PHE A  88      -1.627 -11.986   0.839  1.00  1.00              
ATOM    695  CE1 PHE A  88      -0.313 -14.301   0.127  1.00  1.00              
ATOM    696  CE2 PHE A  88      -0.251 -12.020   0.797  1.00  1.00              
ATOM    697  CZ  PHE A  88       0.406 -13.173   0.440  1.00  1.00              
ATOM    698  C   PHE A  88      -5.416 -14.123  -1.045  1.00  1.00              
ATOM    699  O   PHE A  88      -5.134 -15.292  -1.020  1.00  1.00              
ATOM    700  N   TYR A  89      -6.692 -13.760  -1.125  1.00  1.00              
ATOM    701  CA  TYR A  89      -7.724 -14.745  -1.312  1.00  1.00              
ATOM    702  CB  TYR A  89      -9.124 -14.165  -1.297  1.00  1.00              
ATOM    703  CG  TYR A  89      -9.778 -14.320   0.022  1.00  1.00              
ATOM    704  CD1 TYR A  89      -9.707 -13.381   1.023  1.00  1.00              
ATOM    705  CD2 TYR A  89     -10.508 -15.469   0.207  1.00  1.00              
ATOM    706  CE1 TYR A  89     -10.373 -13.596   2.205  1.00  1.00              
ATOM    707  CE2 TYR A  89     -11.172 -15.688   1.380  1.00  1.00              
ATOM    708  CZ  TYR A  89     -11.104 -14.747   2.371  1.00  1.00              
ATOM    709  OH  TYR A  89     -11.789 -14.994   3.567  1.00  1.00              
ATOM    710  C   TYR A  89      -7.613 -15.536  -2.589  1.00  1.00              
ATOM    711  O   TYR A  89      -8.065 -16.676  -2.668  1.00  1.00              
ATOM    712  N   HIS A  90      -7.017 -14.971  -3.638  1.00  1.00              
ATOM    713  CA  HIS A  90      -7.060 -15.553  -4.946  1.00  1.00              
ATOM    714  ND1 HIS A  90      -8.343 -13.167  -5.908  1.00  1.00              
ATOM    715  CG  HIS A  90      -6.977 -13.324  -5.888  1.00  1.00              
ATOM    716  CB  HIS A  90      -6.331 -14.672  -5.963  1.00  1.00              
ATOM    717  NE2 HIS A  90      -7.476 -11.138  -5.654  1.00  1.00              
ATOM    718  CD2 HIS A  90      -6.461 -12.075  -5.733  1.00  1.00              
ATOM    719  CE1 HIS A  90      -8.588 -11.843  -5.760  1.00  1.00              
ATOM    720  C   HIS A  90      -6.563 -16.969  -4.992  1.00  1.00              
ATOM    721  O   HIS A  90      -6.846 -17.649  -5.979  1.00  1.00              
ATOM    722  N   LEU A  91      -5.773 -17.453  -4.004  1.00  1.00              
ATOM    723  CA  LEU A  91      -5.343 -18.827  -4.113  1.00  1.00              
ATOM    724  CB  LEU A  91      -3.813 -19.057  -3.982  1.00  1.00              
ATOM    725  CG  LEU A  91      -2.912 -18.005  -4.675  1.00  1.00              
ATOM    726  CD1 LEU A  91      -1.426 -18.242  -4.357  1.00  1.00              
ATOM    727  CD2 LEU A  91      -3.179 -17.905  -6.182  1.00  1.00              
ATOM    728  C   LEU A  91      -6.036 -19.671  -3.052  1.00  1.00              
ATOM    729  O   LEU A  91      -6.751 -19.178  -2.170  1.00  1.00              
ATOM    730  N   PRO A  92      -5.915 -20.953  -3.208  1.00  1.00              
ATOM    731  CA  PRO A  92      -6.357 -21.816  -2.146  1.00  1.00              
ATOM    732  CD  PRO A  92      -6.437 -21.437  -4.476  1.00  1.00              
ATOM    733  CB  PRO A  92      -7.141 -22.952  -2.772  1.00  1.00              
ATOM    734  CG  PRO A  92      -7.574 -22.406  -4.124  1.00  1.00              
ATOM    735  C   PRO A  92      -5.253 -22.353  -1.274  1.00  1.00              
ATOM    736  O   PRO A  92      -4.080 -22.041  -1.469  1.00  1.00              
ATOM    737  N   LEU A  93      -5.651 -23.162  -0.277  1.00  1.00              
ATOM    738  CA  LEU A  93      -4.814 -23.968   0.563  1.00  1.00              
ATOM    739  CB  LEU A  93      -4.941 -23.766   2.088  1.00  1.00              
ATOM    740  CG  LEU A  93      -4.276 -22.505   2.665  1.00  1.00              
ATOM    741  CD1 LEU A  93      -4.906 -22.085   3.995  1.00  1.00              
ATOM    742  CD2 LEU A  93      -2.789 -22.773   2.916  1.00  1.00              
ATOM    743  C   LEU A  93      -5.320 -25.345   0.283  1.00  1.00              
ATOM    744  O   LEU A  93      -6.504 -25.533   0.001  1.00  1.00              
ATOM    745  N   HIS A  94      -4.427 -26.344   0.306  1.00  1.00              
ATOM    746  CA  HIS A  94      -4.854 -27.680   0.015  1.00  1.00              
ATOM    747  ND1 HIS A  94      -2.869 -29.430  -2.774  1.00  1.00              
ATOM    748  CG  HIS A  94      -3.647 -28.557  -2.047  1.00  1.00              
ATOM    749  CB  HIS A  94      -3.769 -28.608  -0.555  1.00  1.00              
ATOM    750  NE2 HIS A  94      -3.869 -28.098  -4.244  1.00  1.00              
ATOM    751  CD2 HIS A  94      -4.249 -27.748  -2.960  1.00  1.00              
ATOM    752  CE1 HIS A  94      -3.042 -29.115  -4.080  1.00  1.00              
ATOM    753  C   HIS A  94      -5.389 -28.344   1.224  1.00  1.00              
ATOM    754  O   HIS A  94      -5.193 -27.891   2.344  1.00  1.00              
ATOM    755  N   PRO A  95      -6.087 -29.424   1.013  1.00  1.00              
ATOM    756  CA  PRO A  95      -6.591 -30.130   2.154  1.00  1.00              
ATOM    757  CD  PRO A  95      -7.014 -29.496  -0.104  1.00  1.00              
ATOM    758  CB  PRO A  95      -7.586 -31.132   1.609  1.00  1.00              
ATOM    759  CG  PRO A  95      -8.161 -30.403   0.378  1.00  1.00              
ATOM    760  C   PRO A  95      -5.487 -30.660   3.014  1.00  1.00              
ATOM    761  O   PRO A  95      -5.721 -30.964   4.183  1.00  1.00              
ATOM    762  N   ALA A  96      -4.275 -30.814   2.463  1.00  1.00              
ATOM    763  CA  ALA A  96      -3.195 -31.259   3.288  1.00  1.00              
ATOM    764  CB  ALA A  96      -1.902 -31.476   2.506  1.00  1.00              
ATOM    765  C   ALA A  96      -2.914 -30.200   4.302  1.00  1.00              
ATOM    766  O   ALA A  96      -2.673 -30.505   5.468  1.00  1.00              
ATOM    767  N   ALA A  97      -2.906 -28.921   3.872  1.00  1.00              
ATOM    768  CA  ALA A  97      -2.644 -27.847   4.788  1.00  1.00              
ATOM    769  CB  ALA A  97      -2.567 -26.477   4.097  1.00  1.00              
ATOM    770  C   ALA A  97      -3.763 -27.796   5.791  1.00  1.00              
ATOM    771  O   ALA A  97      -3.554 -27.687   7.002  1.00  1.00              
ATOM    772  N   MET A  98      -5.013 -27.891   5.312  1.00  1.00              
ATOM    773  CA  MET A  98      -6.061 -27.850   6.268  1.00  1.00              
ATOM    774  CB  MET A  98      -7.243 -26.977   5.862  1.00  1.00              
ATOM    775  CG  MET A  98      -8.315 -26.960   6.950  1.00  1.00              
ATOM    776  SD  MET A  98      -7.758 -26.286   8.545  1.00  1.00              
ATOM    777  CE  MET A  98      -9.280 -26.636   9.461  1.00  1.00              
ATOM    778  C   MET A  98      -6.620 -29.231   6.438  1.00  1.00              
ATOM    779  O   MET A  98      -7.387 -29.706   5.609  1.00  1.00              
ATOM    780  N   PRO A  99      -6.162 -29.971   7.394  1.00  1.00              
ATOM    781  CA  PRO A  99      -6.961 -31.097   7.793  1.00  1.00              
ATOM    782  CD  PRO A  99      -4.758 -30.333   7.339  1.00  1.00              
ATOM    783  CB  PRO A  99      -6.015 -32.249   8.101  1.00  1.00              
ATOM    784  CG  PRO A  99      -4.722 -31.867   7.371  1.00  1.00              
ATOM    785  C   PRO A  99      -7.380 -30.452   9.034  1.00  1.00              
ATOM    786  O   PRO A  99      -6.545 -29.637   9.410  1.00  1.00              
ATOM    787  N   HIS A 100      -8.489 -30.868   9.703  1.00  1.00              
ATOM    788  CA  HIS A 100      -9.042 -30.239  10.878  1.00  1.00              
ATOM    789  ND1 HIS A 100     -12.064 -32.443  11.593  1.00  1.00              
ATOM    790  CG  HIS A 100     -11.201 -31.454  11.176  1.00  1.00              
ATOM    791  CB  HIS A 100      -9.859 -31.170  11.787  1.00  1.00              
ATOM    792  NE2 HIS A 100     -13.065 -31.396   9.904  1.00  1.00              
ATOM    793  CD2 HIS A 100     -11.829 -30.825  10.144  1.00  1.00              
ATOM    794  CE1 HIS A 100     -13.162 -32.364  10.798  1.00  1.00              
ATOM    795  C   HIS A 100      -7.945 -29.567  11.624  1.00  1.00              
ATOM    796  O   HIS A 100      -6.854 -30.082  11.862  1.00  1.00              
ATOM    797  N   LEU A 101      -8.278 -28.359  12.020  1.00  1.00              
ATOM    798  CA  LEU A 101      -7.510 -27.225  12.353  1.00  1.00              
ATOM    799  CB  LEU A 101      -8.541 -26.316  13.014  1.00  1.00              
ATOM    800  CG  LEU A 101      -7.935 -24.979  12.998  1.00  1.00              
ATOM    801  CD1 LEU A 101      -7.087 -24.671  14.236  1.00  1.00              
ATOM    802  CD2 LEU A 101      -7.110 -25.149  11.731  1.00  1.00              
ATOM    803  C   LEU A 101      -6.333 -27.470  13.263  1.00  1.00              
ATOM    804  O   LEU A 101      -5.441 -26.622  13.328  1.00  1.00              
ATOM    805  N   LEU A 102      -6.338 -28.498  14.093  1.00  1.00              
ATOM    806  CA  LEU A 102      -5.118 -28.734  14.811  1.00  1.00              
ATOM    807  CB  LEU A 102      -5.063 -28.135  16.231  1.00  1.00              
ATOM    808  CG  LEU A 102      -4.908 -26.601  16.279  1.00  1.00              
ATOM    809  CD1 LEU A 102      -4.836 -26.096  17.728  1.00  1.00              
ATOM    810  CD2 LEU A 102      -3.704 -26.129  15.449  1.00  1.00              
ATOM    811  C   LEU A 102      -5.074 -30.211  14.957  1.00  1.00              
ATOM    812  O   LEU A 102      -4.770 -30.740  16.026  1.00  1.00              
ATOM    813  N   VAL A 103      -5.368 -30.920  13.854  1.00  1.00              
ATOM    814  CA  VAL A 103      -5.383 -32.335  13.965  1.00  1.00              
ATOM    815  CB  VAL A 103      -6.753 -32.920  13.863  1.00  1.00              
ATOM    816  CG1 VAL A 103      -7.261 -32.738  12.426  1.00  1.00              
ATOM    817  CG2 VAL A 103      -6.682 -34.376  14.341  1.00  1.00              
ATOM    818  C   VAL A 103      -4.526 -32.926  12.898  1.00  1.00              
ATOM    819  O   VAL A 103      -4.540 -32.490  11.750  1.00  1.00              
ATOM    820  N   GLY A 104      -3.760 -33.972  13.250  1.00  1.00              
ATOM    821  CA  GLY A 104      -2.882 -34.548  12.282  1.00  1.00              
ATOM    822  C   GLY A 104      -1.802 -33.539  12.053  1.00  1.00              
ATOM    823  O   GLY A 104      -1.177 -33.078  13.010  1.00  1.00              
ATOM    824  N   SER A 105      -1.532 -33.173  10.778  1.00  1.00              
ATOM    825  CA  SER A 105      -0.452 -32.238  10.615  1.00  1.00              
ATOM    826  CB  SER A 105       0.780 -32.834   9.914  1.00  1.00              
ATOM    827  OG  SER A 105       0.469 -33.198   8.575  1.00  1.00              
ATOM    828  C   SER A 105      -0.831 -31.038   9.800  1.00  1.00              
ATOM    829  O   SER A 105      -0.165 -30.718   8.816  1.00  1.00              
ATOM    830  N   SER A 106      -1.862 -30.291  10.223  1.00  1.00              
ATOM    831  CA  SER A 106      -2.232 -29.102   9.510  1.00  1.00              
ATOM    832  CB  SER A 106      -3.713 -28.708   9.663  1.00  1.00              
ATOM    833  OG  SER A 106      -4.034 -28.480  11.027  1.00  1.00              
ATOM    834  C   SER A 106      -1.441 -27.939  10.009  1.00  1.00              
ATOM    835  O   SER A 106      -1.263 -27.782  11.214  1.00  1.00              
ATOM    836  N   GLY A 107      -0.969 -27.089   9.068  1.00  1.00              
ATOM    837  CA  GLY A 107      -0.339 -25.834   9.359  1.00  1.00              
ATOM    838  C   GLY A 107      -1.445 -24.845   9.115  1.00  1.00              
ATOM    839  O   GLY A 107      -2.467 -24.856   9.798  1.00  1.00              
ATOM    840  N   LEU A 108      -1.319 -24.000   8.080  1.00  1.00              
ATOM    841  CA  LEU A 108      -2.313 -22.988   7.862  1.00  1.00              
ATOM    842  CB  LEU A 108      -2.075 -22.145   6.602  1.00  1.00              
ATOM    843  CG  LEU A 108      -0.692 -21.481   6.450  1.00  1.00              
ATOM    844  CD1 LEU A 108      -0.387 -20.480   7.572  1.00  1.00              
ATOM    845  CD2 LEU A 108       0.402 -22.532   6.226  1.00  1.00              
ATOM    846  C   LEU A 108      -3.715 -23.561   7.725  1.00  1.00              
ATOM    847  O   LEU A 108      -3.994 -24.757   7.806  1.00  1.00              
ATOM    848  N   SER A 109      -4.673 -22.690   7.381  1.00  1.00              
ATOM    849  CA  SER A 109      -6.047 -23.060   7.459  1.00  1.00              
ATOM    850  CB  SER A 109      -6.438 -24.279   6.643  1.00  1.00              
ATOM    851  OG  SER A 109      -6.472 -23.988   5.259  1.00  1.00              
ATOM    852  C   SER A 109      -6.412 -23.366   8.863  1.00  1.00              
ATOM    853  O   SER A 109      -5.924 -24.309   9.474  1.00  1.00              
ATOM    854  N   ARG A 110      -7.158 -22.383   9.407  1.00  1.00              
ATOM    855  CA  ARG A 110      -7.834 -22.242  10.666  1.00  1.00              
ATOM    856  CB  ARG A 110      -9.067 -23.145  10.874  1.00  1.00              
ATOM    857  CG  ARG A 110      -9.923 -22.805  12.105  1.00  1.00              
ATOM    858  CD  ARG A 110     -10.814 -21.566  11.983  1.00  1.00              
ATOM    859  NE  ARG A 110     -12.148 -21.939  12.536  1.00  1.00              
ATOM    860  CZ  ARG A 110     -13.238 -21.136  12.357  1.00  1.00              
ATOM    861  NH1 ARG A 110     -13.097 -19.887  11.830  1.00  1.00              
ATOM    862  NH2 ARG A 110     -14.482 -21.598  12.677  1.00  1.00              
ATOM    863  C   ARG A 110      -6.922 -22.322  11.816  1.00  1.00              
ATOM    864  O   ARG A 110      -7.375 -22.300  12.955  1.00  1.00              
ATOM    865  N   TYR A 111      -5.616 -22.351  11.537  1.00  1.00              
ATOM    866  CA  TYR A 111      -4.560 -22.558  12.465  1.00  1.00              
ATOM    867  CB  TYR A 111      -3.258 -22.352  11.713  1.00  1.00              
ATOM    868  CG  TYR A 111      -2.371 -23.465  12.115  1.00  1.00              
ATOM    869  CD1 TYR A 111      -2.888 -24.600  12.698  1.00  1.00              
ATOM    870  CD2 TYR A 111      -1.041 -23.436  11.780  1.00  1.00              
ATOM    871  CE1 TYR A 111      -2.065 -25.648  13.034  1.00  1.00              
ATOM    872  CE2 TYR A 111      -0.213 -24.478  12.109  1.00  1.00              
ATOM    873  CZ  TYR A 111      -0.723 -25.581  12.746  1.00  1.00              
ATOM    874  OH  TYR A 111       0.128 -26.656  13.084  1.00  1.00              
ATOM    875  C   TYR A 111      -4.836 -21.545  13.505  1.00  1.00              
ATOM    876  O   TYR A 111      -4.707 -21.797  14.697  1.00  1.00              
ATOM    877  N   VAL A 112      -5.326 -20.382  13.073  1.00  1.00              
ATOM    878  CA  VAL A 112      -5.682 -19.412  14.043  1.00  1.00              
ATOM    879  CB  VAL A 112      -5.458 -18.128  13.372  1.00  1.00              
ATOM    880  CG1 VAL A 112      -5.844 -16.969  14.203  1.00  1.00              
ATOM    881  CG2 VAL A 112      -3.999 -18.047  12.938  1.00  1.00              
ATOM    882  C   VAL A 112      -7.095 -19.698  14.421  1.00  1.00              
ATOM    883  O   VAL A 112      -8.027 -19.263  13.763  1.00  1.00              
ATOM    884  N   ALA A 113      -7.325 -20.453  15.510  1.00  1.00              
ATOM    885  CA  ALA A 113      -8.709 -20.758  15.730  1.00  1.00              
ATOM    886  CB  ALA A 113      -9.069 -22.156  15.207  1.00  1.00              
ATOM    887  C   ALA A 113      -9.109 -20.709  17.185  1.00  1.00              
ATOM    888  O   ALA A 113      -8.621 -21.465  18.025  1.00  1.00              
ATOM    889  N   ARG A 114     -10.064 -19.811  17.502  1.00  1.00              
ATOM    890  CA  ARG A 114     -10.677 -19.718  18.812  1.00  1.00              
ATOM    891  CB  ARG A 114      -9.690 -19.648  19.985  1.00  1.00              
ATOM    892  CG  ARG A 114     -10.356 -19.911  21.334  1.00  1.00              
ATOM    893  CD  ARG A 114     -10.903 -21.333  21.460  1.00  1.00              
ATOM    894  NE  ARG A 114      -9.744 -22.256  21.618  1.00  1.00              
ATOM    895  CZ  ARG A 114      -9.959 -23.595  21.767  1.00  1.00              
ATOM    896  NH1 ARG A 114     -11.231 -24.089  21.737  1.00  1.00              
ATOM    897  NH2 ARG A 114      -8.903 -24.441  21.948  1.00  1.00              
ATOM    898  C   ARG A 114     -11.494 -18.479  18.806  1.00  1.00              
ATOM    899  O   ARG A 114     -11.118 -17.463  18.224  1.00  1.00              
ATOM    900  N   LEU A 115     -12.698 -18.520  19.383  1.00  1.00              
ATOM    901  CA  LEU A 115     -13.213 -17.209  19.514  1.00  1.00              
ATOM    902  CB  LEU A 115     -14.043 -16.614  18.405  1.00  1.00              
ATOM    903  CG  LEU A 115     -14.126 -15.075  18.535  1.00  1.00              
ATOM    904  CD1 LEU A 115     -12.776 -14.394  18.258  1.00  1.00              
ATOM    905  CD2 LEU A 115     -15.288 -14.498  17.732  1.00  1.00              
ATOM    906  C   LEU A 115     -13.928 -17.136  20.818  1.00  1.00              
ATOM    907  O   LEU A 115     -13.912 -18.092  21.582  1.00  1.00              
ATOM    908  N   SER A 116     -14.577 -16.004  21.131  1.00  1.00              
ATOM    909  CA  SER A 116     -15.053 -15.855  22.473  1.00  1.00              
ATOM    910  CB  SER A 116     -15.818 -14.604  22.773  1.00  1.00              
ATOM    911  OG  SER A 116     -15.966 -14.476  24.179  1.00  1.00              
ATOM    912  C   SER A 116     -16.031 -16.890  22.868  1.00  1.00              
ATOM    913  O   SER A 116     -15.957 -17.371  23.995  1.00  1.00              
ATOM    914  N   SER A 117     -16.998 -17.224  21.996  1.00  1.00              
ATOM    915  CA  SER A 117     -18.002 -18.141  22.439  1.00  1.00              
ATOM    916  CB  SER A 117     -19.167 -18.340  21.462  1.00  1.00              
ATOM    917  OG  SER A 117     -19.909 -17.135  21.353  1.00  1.00              
ATOM    918  C   SER A 117     -17.356 -19.457  22.697  1.00  1.00              
ATOM    919  O   SER A 117     -17.729 -20.153  23.639  1.00  1.00              
ATOM    920  N   ASN A 118     -16.348 -19.816  21.878  1.00  1.00              
ATOM    921  CA  ASN A 118     -15.672 -21.069  22.030  1.00  1.00              
ATOM    922  CB  ASN A 118     -14.555 -21.265  20.989  1.00  1.00              
ATOM    923  CG  ASN A 118     -15.203 -21.343  19.616  1.00  1.00              
ATOM    924  OD1 ASN A 118     -16.170 -22.074  19.405  1.00  1.00              
ATOM    925  ND2 ASN A 118     -14.662 -20.552  18.652  1.00  1.00              
ATOM    926  C   ASN A 118     -15.018 -21.080  23.374  1.00  1.00              
ATOM    927  O   ASN A 118     -15.107 -22.061  24.113  1.00  1.00              
ATOM    928  N   SER A 119     -14.351 -19.968  23.732  1.00  1.00              
ATOM    929  CA  SER A 119     -13.652 -19.911  24.979  1.00  1.00              
ATOM    930  CB  SER A 119     -12.879 -18.604  25.195  1.00  1.00              
ATOM    931  OG  SER A 119     -12.086 -18.730  26.364  1.00  1.00              
ATOM    932  C   SER A 119     -14.657 -20.043  26.073  1.00  1.00              
ATOM    933  O   SER A 119     -14.424 -20.750  27.050  1.00  1.00              
ATOM    934  N   ARG A 120     -15.786 -19.322  25.929  1.00  1.00              
ATOM    935  CA  ARG A 120     -16.928 -19.345  26.798  1.00  1.00              
ATOM    936  CB  ARG A 120     -16.740 -19.919  28.219  1.00  1.00              
ATOM    937  CG  ARG A 120     -16.768 -21.449  28.288  1.00  1.00              
ATOM    938  CD  ARG A 120     -16.898 -21.989  29.714  1.00  1.00              
ATOM    939  NE  ARG A 120     -18.268 -21.640  30.187  1.00  1.00              
ATOM    940  CZ  ARG A 120     -18.642 -21.903  31.473  1.00  1.00              
ATOM    941  NH1 ARG A 120     -17.766 -22.500  32.332  1.00  1.00              
ATOM    942  NH2 ARG A 120     -19.893 -21.563  31.901  1.00  1.00              
ATOM    943  C   ARG A 120     -17.342 -17.935  26.948  1.00  1.00              
ATOM    944  O   ARG A 120     -16.532 -17.035  26.710  1.00  1.00              
ATOM    945  N   ILE A 121     -18.628 -17.706  27.297  1.00  1.00              
ATOM    946  CA  ILE A 121     -18.929 -16.357  27.643  1.00  1.00              
ATOM    947  CB  ILE A 121     -20.341 -16.057  28.042  1.00  1.00              
ATOM    948  CG2 ILE A 121     -20.362 -14.606  28.570  1.00  1.00              
ATOM    949  CG1 ILE A 121     -21.292 -16.296  26.855  1.00  1.00              
ATOM    950  CD1 ILE A 121     -22.769 -16.291  27.246  1.00  1.00              
ATOM    951  C   ILE A 121     -18.051 -16.246  28.836  1.00  1.00              
ATOM    952  O   ILE A 121     -18.118 -17.042  29.770  1.00  1.00              
ATOM    953  N   PHE A 122     -17.191 -15.235  28.805  1.00  1.00              
ATOM    954  CA  PHE A 122     -16.016 -15.241  29.603  1.00  1.00              
ATOM    955  CB  PHE A 122     -14.911 -14.298  29.133  1.00  1.00              
ATOM    956  CG  PHE A 122     -13.685 -15.131  29.257  1.00  1.00              
ATOM    957  CD1 PHE A 122     -12.961 -15.223  30.421  1.00  1.00              
ATOM    958  CD2 PHE A 122     -13.282 -15.861  28.164  1.00  1.00              
ATOM    959  CE1 PHE A 122     -11.842 -16.025  30.476  1.00  1.00              
ATOM    960  CE2 PHE A 122     -12.170 -16.661  28.219  1.00  1.00              
ATOM    961  CZ  PHE A 122     -11.442 -16.746  29.377  1.00  1.00              
ATOM    962  C   PHE A 122     -16.314 -14.959  31.014  1.00  1.00              
ATOM    963  O   PHE A 122     -15.386 -14.952  31.818  1.00  1.00              
ATOM    964  N   ASN A 123     -17.588 -14.650  31.320  1.00  1.00              
ATOM    965  CA  ASN A 123     -17.983 -14.170  32.614  1.00  1.00              
ATOM    966  CB  ASN A 123     -17.277 -14.859  33.796  1.00  1.00              
ATOM    967  CG  ASN A 123     -17.928 -14.373  35.083  1.00  1.00              
ATOM    968  OD1 ASN A 123     -17.315 -13.655  35.871  1.00  1.00              
ATOM    969  ND2 ASN A 123     -19.212 -14.767  35.300  1.00  1.00              
ATOM    970  C   ASN A 123     -17.601 -12.740  32.576  1.00  1.00              
ATOM    971  O   ASN A 123     -17.470 -12.060  33.593  1.00  1.00              
ATOM    972  N   ASN A 124     -17.455 -12.282  31.319  1.00  1.00              
ATOM    973  CA  ASN A 124     -17.189 -10.939  30.921  1.00  1.00              
ATOM    974  CB  ASN A 124     -18.457 -10.087  30.839  1.00  1.00              
ATOM    975  CG  ASN A 124     -18.134  -8.892  29.961  1.00  1.00              
ATOM    976  OD1 ASN A 124     -18.025  -9.003  28.741  1.00  1.00              
ATOM    977  ND2 ASN A 124     -17.978  -7.705  30.601  1.00  1.00              
ATOM    978  C   ASN A 124     -16.175 -10.316  31.821  1.00  1.00              
ATOM    979  O   ASN A 124     -16.520  -9.545  32.715  1.00  1.00              
ATOM    980  N   GLN A 125     -14.893 -10.710  31.650  1.00  1.00              
ATOM    981  CA  GLN A 125     -13.846 -10.168  32.471  1.00  1.00              
ATOM    982  CB  GLN A 125     -12.521 -10.933  32.304  1.00  1.00              
ATOM    983  CG  GLN A 125     -11.387 -10.380  33.169  1.00  1.00              
ATOM    984  CD  GLN A 125     -10.217 -11.351  33.099  1.00  1.00              
ATOM    985  OE1 GLN A 125      -9.854 -11.973  34.096  1.00  1.00              
ATOM    986  NE2 GLN A 125      -9.611 -11.490  31.889  1.00  1.00              
ATOM    987  C   GLN A 125     -13.582  -8.725  32.165  1.00  1.00              
ATOM    988  O   GLN A 125     -13.643  -7.869  33.046  1.00  1.00              
ATOM    989  N   HIS A 126     -13.310  -8.416  30.885  1.00  1.00              
ATOM    990  CA  HIS A 126     -13.039  -7.076  30.449  1.00  1.00              
ATOM    991  ND1 HIS A 126      -9.776  -6.158  32.269  1.00  1.00              
ATOM    992  CG  HIS A 126     -11.101  -6.207  31.896  1.00  1.00              
ATOM    993  CB  HIS A 126     -11.567  -6.624  30.532  1.00  1.00              
ATOM    994  NE2 HIS A 126     -10.954  -5.470  34.024  1.00  1.00              
ATOM    995  CD2 HIS A 126     -11.806  -5.781  32.980  1.00  1.00              
ATOM    996  CE1 HIS A 126      -9.745  -5.711  33.550  1.00  1.00              
ATOM    997  C   HIS A 126     -13.353  -7.120  29.006  1.00  1.00              
ATOM    998  O   HIS A 126     -13.575  -8.176  28.421  1.00  1.00              
ATOM    999  N   GLY A 127     -13.351  -5.945  28.395  1.00  1.00              
ATOM   1000  CA  GLY A 127     -13.666  -5.726  27.024  1.00  1.00              
ATOM   1001  C   GLY A 127     -14.106  -4.340  27.223  1.00  1.00              
ATOM   1002  O   GLY A 127     -15.265  -4.086  27.549  1.00  1.00              
ATOM   1003  N   THR A 128     -13.155  -3.410  27.083  1.00  1.00              
ATOM   1004  CA  THR A 128     -13.469  -2.085  27.480  1.00  1.00              
ATOM   1005  CB  THR A 128     -12.344  -1.450  28.239  1.00  1.00              
ATOM   1006  OG1 THR A 128     -11.958  -2.280  29.322  1.00  1.00              
ATOM   1007  CG2 THR A 128     -12.849  -0.125  28.810  1.00  1.00              
ATOM   1008  C   THR A 128     -13.707  -1.305  26.242  1.00  1.00              
ATOM   1009  O   THR A 128     -12.876  -1.296  25.335  1.00  1.00              
ATOM   1010  N   MET A 129     -14.885  -0.660  26.169  1.00  1.00              
ATOM   1011  CA  MET A 129     -15.211   0.123  25.018  1.00  1.00              
ATOM   1012  CB  MET A 129     -16.717   0.267  24.739  1.00  1.00              
ATOM   1013  CG  MET A 129     -17.381  -1.033  24.283  1.00  1.00              
ATOM   1014  SD  MET A 129     -19.126  -0.850  23.806  1.00  1.00              
ATOM   1015  CE  MET A 129     -18.785   0.094  22.292  1.00  1.00              
ATOM   1016  C   MET A 129     -14.666   1.500  25.198  1.00  1.00              
ATOM   1017  O   MET A 129     -14.417   1.950  26.312  1.00  1.00              
ATOM   1018  N   GLN A 130     -14.438   2.194  24.070  1.00  1.00              
ATOM   1019  CA  GLN A 130     -13.922   3.528  24.084  1.00  1.00              
ATOM   1020  CB  GLN A 130     -12.771   3.762  25.078  1.00  1.00              
ATOM   1021  CG  GLN A 130     -12.260   5.207  25.060  1.00  1.00              
ATOM   1022  CD  GLN A 130     -11.128   5.348  26.069  1.00  1.00              
ATOM   1023  OE1 GLN A 130     -10.666   4.369  26.653  1.00  1.00              
ATOM   1024  NE2 GLN A 130     -10.656   6.607  26.274  1.00  1.00              
ATOM   1025  C   GLN A 130     -13.345   3.697  22.730  1.00  1.00              
ATOM   1026  O   GLN A 130     -13.921   4.337  21.853  1.00  1.00              
ATOM   1027  N   ASN A 131     -12.157   3.095  22.551  1.00  1.00              
ATOM   1028  CA  ASN A 131     -11.439   3.146  21.317  1.00  1.00              
ATOM   1029  CB  ASN A 131     -10.109   2.379  21.392  1.00  1.00              
ATOM   1030  CG  ASN A 131      -9.244   3.043  22.452  1.00  1.00              
ATOM   1031  OD1 ASN A 131      -9.196   2.589  23.594  1.00  1.00              
ATOM   1032  ND2 ASN A 131      -8.546   4.146  22.072  1.00  1.00              
ATOM   1033  C   ASN A 131     -12.270   2.477  20.268  1.00  1.00              
ATOM   1034  O   ASN A 131     -12.381   2.974  19.149  1.00  1.00              
ATOM   1035  N   LEU A 132     -12.890   1.329  20.609  1.00  1.00              
ATOM   1036  CA  LEU A 132     -13.663   0.597  19.644  1.00  1.00              
ATOM   1037  CB  LEU A 132     -14.237  -0.735  20.172  1.00  1.00              
ATOM   1038  CG  LEU A 132     -13.223  -1.893  20.283  1.00  1.00              
ATOM   1039  CD1 LEU A 132     -12.768  -2.366  18.894  1.00  1.00              
ATOM   1040  CD2 LEU A 132     -12.052  -1.539  21.207  1.00  1.00              
ATOM   1041  C   LEU A 132     -14.823   1.417  19.187  1.00  1.00              
ATOM   1042  O   LEU A 132     -15.110   1.480  17.994  1.00  1.00              
ATOM   1043  N   HIS A 133     -15.515   2.078  20.128  1.00  1.00              
ATOM   1044  CA  HIS A 133     -16.684   2.842  19.810  1.00  1.00              
ATOM   1045  ND1 HIS A 133     -19.550   4.453  21.790  1.00  1.00              
ATOM   1046  CG  HIS A 133     -18.632   4.156  20.809  1.00  1.00              
ATOM   1047  CB  HIS A 133     -17.341   3.435  21.069  1.00  1.00              
ATOM   1048  NE2 HIS A 133     -20.353   5.284  19.894  1.00  1.00              
ATOM   1049  CD2 HIS A 133     -19.140   4.669  19.656  1.00  1.00              
ATOM   1050  CE1 HIS A 133     -20.559   5.128  21.188  1.00  1.00              
ATOM   1051  C   HIS A 133     -16.290   3.961  18.902  1.00  1.00              
ATOM   1052  O   HIS A 133     -16.990   4.259  17.935  1.00  1.00              
ATOM   1053  N   ASP A 134     -15.145   4.607  19.185  1.00  1.00              
ATOM   1054  CA  ASP A 134     -14.727   5.724  18.393  1.00  1.00              
ATOM   1055  CB  ASP A 134     -13.419   6.356  18.901  1.00  1.00              
ATOM   1056  CG  ASP A 134     -13.169   7.629  18.106  1.00  1.00              
ATOM   1057  OD1 ASP A 134     -14.047   7.984  17.275  1.00  1.00              
ATOM   1058  OD2 ASP A 134     -12.100   8.262  18.316  1.00  1.00              
ATOM   1059  C   ASP A 134     -14.482   5.277  16.989  1.00  1.00              
ATOM   1060  O   ASP A 134     -14.922   5.926  16.041  1.00  1.00              
ATOM   1061  N   SER A 135     -13.773   4.147  16.810  1.00  1.00              
ATOM   1062  CA  SER A 135     -13.445   3.746  15.475  1.00  1.00              
ATOM   1063  CB  SER A 135     -12.615   2.455  15.430  1.00  1.00              
ATOM   1064  OG  SER A 135     -12.322   2.114  14.083  1.00  1.00              
ATOM   1065  C   SER A 135     -14.688   3.520  14.668  1.00  1.00              
ATOM   1066  O   SER A 135     -15.179   4.412  13.982  1.00  1.00              
ATOM   1067  N   CYS A 136     -15.281   2.322  14.785  1.00  1.00              
ATOM   1068  CA  CYS A 136     -16.395   1.983  13.951  1.00  1.00              
ATOM   1069  CB  CYS A 136     -16.681   0.471  13.944  1.00  1.00              
ATOM   1070  SG  CYS A 136     -17.881  -0.025  12.671  1.00  1.00              
ATOM   1071  C   CYS A 136     -17.609   2.704  14.446  1.00  1.00              
ATOM   1072  O   CYS A 136     -17.582   3.369  15.480  1.00  1.00              
ATOM   1073  N   SER A 137     -18.705   2.625  13.667  1.00  1.00              
ATOM   1074  CA  SER A 137     -19.931   3.283  14.016  1.00  1.00              
ATOM   1075  CB  SER A 137     -20.840   3.542  12.808  1.00  1.00              
ATOM   1076  OG  SER A 137     -21.236   2.306  12.232  1.00  1.00              
ATOM   1077  C   SER A 137     -20.682   2.439  14.996  1.00  1.00              
ATOM   1078  O   SER A 137     -20.510   1.225  15.069  1.00  1.00              
ATOM   1079  N   ARG A 138     -21.570   3.093  15.767  1.00  1.00              
ATOM   1080  CA  ARG A 138     -22.308   2.470  16.828  1.00  1.00              
ATOM   1081  CB  ARG A 138     -23.271   3.443  17.525  1.00  1.00              
ATOM   1082  CG  ARG A 138     -22.603   4.512  18.388  1.00  1.00              
ATOM   1083  CD  ARG A 138     -23.594   5.552  18.914  1.00  1.00              
ATOM   1084  NE  ARG A 138     -22.916   6.384  19.948  1.00  1.00              
ATOM   1085  CZ  ARG A 138     -22.139   7.445  19.586  1.00  1.00              
ATOM   1086  NH1 ARG A 138     -21.895   7.694  18.267  1.00  1.00              
ATOM   1087  NH2 ARG A 138     -21.588   8.244  20.547  1.00  1.00              
ATOM   1088  C   ARG A 138     -23.155   1.364  16.297  1.00  1.00              
ATOM   1089  O   ARG A 138     -23.215   0.288  16.890  1.00  1.00              
ATOM   1090  N   ASN A 139     -23.835   1.598  15.164  1.00  1.00              
ATOM   1091  CA  ASN A 139     -24.744   0.622  14.653  1.00  1.00              
ATOM   1092  CB  ASN A 139     -25.501   1.124  13.420  1.00  1.00              
ATOM   1093  CG  ASN A 139     -26.456   0.017  13.037  1.00  1.00              
ATOM   1094  OD1 ASN A 139     -26.117  -0.837  12.222  1.00  1.00              
ATOM   1095  ND2 ASN A 139     -27.664   0.010  13.661  1.00  1.00              
ATOM   1096  C   ASN A 139     -24.015  -0.626  14.273  1.00  1.00              
ATOM   1097  O   ASN A 139     -24.463  -1.727  14.587  1.00  1.00              
ATOM   1098  N   LEU A 140     -22.865  -0.494  13.589  1.00  1.00              
ATOM   1099  CA  LEU A 140     -22.157  -1.657  13.150  1.00  1.00              
ATOM   1100  CB  LEU A 140     -20.966  -1.357  12.230  1.00  1.00              
ATOM   1101  CG  LEU A 140     -20.228  -2.631  11.781  1.00  1.00              
ATOM   1102  CD1 LEU A 140     -21.183  -3.609  11.072  1.00  1.00              
ATOM   1103  CD2 LEU A 140     -19.000  -2.292  10.928  1.00  1.00              
ATOM   1104  C   LEU A 140     -21.653  -2.408  14.336  1.00  1.00              
ATOM   1105  O   LEU A 140     -21.646  -3.635  14.338  1.00  1.00              
ATOM   1106  N   TYR A 141     -21.219  -1.682  15.377  1.00  1.00              
ATOM   1107  CA  TYR A 141     -20.642  -2.284  16.538  1.00  1.00              
ATOM   1108  CB  TYR A 141     -20.153  -1.223  17.544  1.00  1.00              
ATOM   1109  CG  TYR A 141     -19.084  -1.813  18.406  1.00  1.00              
ATOM   1110  CD1 TYR A 141     -17.804  -1.914  17.908  1.00  1.00              
ATOM   1111  CD2 TYR A 141     -19.328  -2.238  19.691  1.00  1.00              
ATOM   1112  CE1 TYR A 141     -16.783  -2.440  18.662  1.00  1.00              
ATOM   1113  CE2 TYR A 141     -18.309  -2.767  20.453  1.00  1.00              
ATOM   1114  CZ  TYR A 141     -17.036  -2.870  19.940  1.00  1.00              
ATOM   1115  OH  TYR A 141     -15.993  -3.410  20.722  1.00  1.00              
ATOM   1116  C   TYR A 141     -21.702  -3.128  17.182  1.00  1.00              
ATOM   1117  O   TYR A 141     -21.432  -4.243  17.622  1.00  1.00              
ATOM   1118  N   VAL A 142     -22.947  -2.614  17.243  1.00  1.00              
ATOM   1119  CA  VAL A 142     -24.045  -3.302  17.862  1.00  1.00              
ATOM   1120  CB  VAL A 142     -25.306  -2.486  17.869  1.00  1.00              
ATOM   1121  CG1 VAL A 142     -26.436  -3.330  18.482  1.00  1.00              
ATOM   1122  CG2 VAL A 142     -25.031  -1.171  18.618  1.00  1.00              
ATOM   1123  C   VAL A 142     -24.332  -4.565  17.110  1.00  1.00              
ATOM   1124  O   VAL A 142     -24.574  -5.607  17.714  1.00  1.00              
ATOM   1125  N   SER A 143     -24.314  -4.502  15.765  1.00  1.00              
ATOM   1126  CA  SER A 143     -24.639  -5.634  14.948  1.00  1.00              
ATOM   1127  CB  SER A 143     -24.622  -5.303  13.446  1.00  1.00              
ATOM   1128  OG  SER A 143     -25.628  -4.348  13.144  1.00  1.00              
ATOM   1129  C   SER A 143     -23.622  -6.701  15.175  1.00  1.00              
ATOM   1130  O   SER A 143     -23.962  -7.878  15.267  1.00  1.00              
ATOM   1131  N   LEU A 144     -22.343  -6.305  15.279  1.00  1.00              
ATOM   1132  CA  LEU A 144     -21.269  -7.227  15.438  1.00  1.00              
ATOM   1133  CB  LEU A 144     -19.911  -6.496  15.345  1.00  1.00              
ATOM   1134  CG  LEU A 144     -18.676  -7.407  15.235  1.00  1.00              
ATOM   1135  CD1 LEU A 144     -17.388  -6.598  15.014  1.00  1.00              
ATOM   1136  CD2 LEU A 144     -18.563  -8.323  16.451  1.00  1.00              
ATOM   1137  C   LEU A 144     -21.445  -7.915  16.757  1.00  1.00              
ATOM   1138  O   LEU A 144     -21.243  -9.124  16.856  1.00  1.00              
ATOM   1139  N   LEU A 145     -21.838  -7.171  17.808  1.00  1.00              
ATOM   1140  CA  LEU A 145     -22.009  -7.780  19.093  1.00  1.00              
ATOM   1141  CB  LEU A 145     -22.264  -6.795  20.254  1.00  1.00              
ATOM   1142  CG  LEU A 145     -20.987  -6.052  20.701  1.00  1.00              
ATOM   1143  CD1 LEU A 145     -21.244  -5.159  21.926  1.00  1.00              
ATOM   1144  CD2 LEU A 145     -19.838  -7.040  20.941  1.00  1.00              
ATOM   1145  C   LEU A 145     -23.119  -8.777  19.029  1.00  1.00              
ATOM   1146  O   LEU A 145     -23.026  -9.833  19.650  1.00  1.00              
ATOM   1147  N   LEU A 146     -24.189  -8.475  18.267  1.00  1.00              
ATOM   1148  CA  LEU A 146     -25.335  -9.333  18.181  1.00  1.00              
ATOM   1149  CB  LEU A 146     -26.443  -8.716  17.296  1.00  1.00              
ATOM   1150  CG  LEU A 146     -27.829  -9.403  17.325  1.00  1.00              
ATOM   1151  CD1 LEU A 146     -28.808  -8.664  16.398  1.00  1.00              
ATOM   1152  CD2 LEU A 146     -27.778 -10.908  17.009  1.00  1.00              
ATOM   1153  C   LEU A 146     -24.912 -10.643  17.591  1.00  1.00              
ATOM   1154  O   LEU A 146     -25.278 -11.691  18.120  1.00  1.00              
ATOM   1155  N   LEU A 147     -24.128 -10.649  16.489  1.00  1.00              
ATOM   1156  CA  LEU A 147     -23.806 -11.951  15.983  1.00  1.00              
ATOM   1157  CB  LEU A 147     -23.165 -12.094  14.599  1.00  1.00              
ATOM   1158  CG  LEU A 147     -24.079 -11.799  13.400  1.00  1.00              
ATOM   1159  CD1 LEU A 147     -23.514 -12.464  12.131  1.00  1.00              
ATOM   1160  CD2 LEU A 147     -25.540 -12.171  13.680  1.00  1.00              
ATOM   1161  C   LEU A 147     -22.917 -12.674  16.933  1.00  1.00              
ATOM   1162  O   LEU A 147     -23.024 -13.887  17.071  1.00  1.00              
ATOM   1163  N   TYR A 148     -22.013 -11.947  17.605  1.00  1.00              
ATOM   1164  CA  TYR A 148     -21.089 -12.498  18.546  1.00  1.00              
ATOM   1165  CB  TYR A 148     -20.167 -11.377  19.070  1.00  1.00              
ATOM   1166  CG  TYR A 148     -19.549 -11.759  20.362  1.00  1.00              
ATOM   1167  CD1 TYR A 148     -18.634 -12.778  20.464  1.00  1.00              
ATOM   1168  CD2 TYR A 148     -19.879 -11.035  21.481  1.00  1.00              
ATOM   1169  CE1 TYR A 148     -18.090 -13.093  21.682  1.00  1.00              
ATOM   1170  CE2 TYR A 148     -19.337 -11.345  22.700  1.00  1.00              
ATOM   1171  CZ  TYR A 148     -18.445 -12.381  22.797  1.00  1.00              
ATOM   1172  OH  TYR A 148     -17.888 -12.716  24.043  1.00  1.00              
ATOM   1173  C   TYR A 148     -21.852 -13.167  19.645  1.00  1.00              
ATOM   1174  O   TYR A 148     -21.472 -14.235  20.112  1.00  1.00              
ATOM   1175  N   GLN A 149     -22.953 -12.574  20.117  1.00  1.00              
ATOM   1176  CA  GLN A 149     -23.684 -13.256  21.139  1.00  1.00              
ATOM   1177  CB  GLN A 149     -24.823 -12.409  21.746  1.00  1.00              
ATOM   1178  CG  GLN A 149     -25.936 -12.035  20.765  1.00  1.00              
ATOM   1179  CD  GLN A 149     -26.968 -11.203  21.519  1.00  1.00              
ATOM   1180  OE1 GLN A 149     -26.999  -9.980  21.404  1.00  1.00              
ATOM   1181  NE2 GLN A 149     -27.836 -11.884  22.318  1.00  1.00              
ATOM   1182  C   GLN A 149     -24.267 -14.508  20.557  1.00  1.00              
ATOM   1183  O   GLN A 149     -24.256 -15.559  21.192  1.00  1.00              
ATOM   1184  N   THR A 150     -24.771 -14.436  19.312  1.00  1.00              
ATOM   1185  CA  THR A 150     -25.414 -15.555  18.691  1.00  1.00              
ATOM   1186  CB  THR A 150     -25.923 -15.225  17.324  1.00  1.00              
ATOM   1187  OG1 THR A 150     -26.834 -14.141  17.406  1.00  1.00              
ATOM   1188  CG2 THR A 150     -26.623 -16.466  16.744  1.00  1.00              
ATOM   1189  C   THR A 150     -24.445 -16.691  18.544  1.00  1.00              
ATOM   1190  O   THR A 150     -24.799 -17.823  18.870  1.00  1.00              
ATOM   1191  N   PHE A 151     -23.205 -16.435  18.059  1.00  1.00              
ATOM   1192  CA  PHE A 151     -22.276 -17.522  17.884  1.00  1.00              
ATOM   1193  CB  PHE A 151     -22.270 -18.148  16.469  1.00  1.00              
ATOM   1194  CG  PHE A 151     -21.817 -17.184  15.421  1.00  1.00              
ATOM   1195  CD1 PHE A 151     -22.658 -16.205  14.945  1.00  1.00              
ATOM   1196  CD2 PHE A 151     -20.555 -17.283  14.881  1.00  1.00              
ATOM   1197  CE1 PHE A 151     -22.235 -15.331  13.969  1.00  1.00              
ATOM   1198  CE2 PHE A 151     -20.125 -16.415  13.905  1.00  1.00              
ATOM   1199  CZ  PHE A 151     -20.967 -15.433  13.448  1.00  1.00              
ATOM   1200  C   PHE A 151     -20.881 -17.099  18.244  1.00  1.00              
ATOM   1201  O   PHE A 151     -20.608 -15.937  18.521  1.00  1.00              
ATOM   1202  N   GLY A 152     -19.946 -18.063  18.295  1.00  1.00              
ATOM   1203  CA  GLY A 152     -18.586 -17.767  18.639  1.00  1.00              
ATOM   1204  C   GLY A 152     -17.827 -17.722  17.346  1.00  1.00              
ATOM   1205  O   GLY A 152     -18.372 -18.111  16.317  1.00  1.00              
ATOM   1206  N   ARG A 153     -16.554 -17.261  17.313  1.00  1.00              
ATOM   1207  CA  ARG A 153     -16.060 -17.187  15.963  1.00  1.00              
ATOM   1208  CB  ARG A 153     -14.785 -16.439  15.593  1.00  1.00              
ATOM   1209  CG  ARG A 153     -14.780 -16.273  14.076  1.00  1.00              
ATOM   1210  CD  ARG A 153     -16.057 -15.582  13.595  1.00  1.00              
ATOM   1211  NE  ARG A 153     -15.911 -15.307  12.141  1.00  1.00              
ATOM   1212  CZ  ARG A 153     -16.393 -16.173  11.203  1.00  1.00              
ATOM   1213  NH1 ARG A 153     -17.117 -17.270  11.571  1.00  1.00              
ATOM   1214  NH2 ARG A 153     -16.148 -15.926   9.885  1.00  1.00              
ATOM   1215  C   ARG A 153     -15.869 -18.498  15.286  1.00  1.00              
ATOM   1216  O   ARG A 153     -16.188 -18.629  14.108  1.00  1.00              
ATOM   1217  N   LYS A 154     -15.306 -19.490  15.982  1.00  1.00              
ATOM   1218  CA  LYS A 154     -15.018 -20.750  15.361  1.00  1.00              
ATOM   1219  CB  LYS A 154     -13.953 -21.607  16.062  1.00  1.00              
ATOM   1220  CG  LYS A 154     -13.345 -22.628  15.096  1.00  1.00              
ATOM   1221  CD  LYS A 154     -12.009 -23.208  15.553  1.00  1.00              
ATOM   1222  CE  LYS A 154     -11.267 -23.962  14.450  1.00  1.00              
ATOM   1223  NZ  LYS A 154     -12.101 -25.062  13.921  1.00  1.00              
ATOM   1224  C   LYS A 154     -16.263 -21.546  15.187  1.00  1.00              
ATOM   1225  O   LYS A 154     -16.201 -22.701  14.779  1.00  1.00              
ATOM   1226  N   LEU A 155     -17.425 -21.016  15.600  1.00  1.00              
ATOM   1227  CA  LEU A 155     -18.605 -21.827  15.500  1.00  1.00              
ATOM   1228  CB  LEU A 155     -19.893 -21.147  15.992  1.00  1.00              
ATOM   1229  CG  LEU A 155     -19.905 -20.893  17.510  1.00  1.00              
ATOM   1230  CD1 LEU A 155     -21.312 -20.513  17.999  1.00  1.00              
ATOM   1231  CD2 LEU A 155     -19.299 -22.077  18.283  1.00  1.00              
ATOM   1232  C   LEU A 155     -18.815 -22.254  14.073  1.00  1.00              
ATOM   1233  O   LEU A 155     -19.250 -23.382  13.842  1.00  1.00              
ATOM   1234  N   HIS A 156     -18.523 -21.391  13.073  1.00  1.00              
ATOM   1235  CA  HIS A 156     -18.780 -21.795  11.718  1.00  1.00              
ATOM   1236  ND1 HIS A 156     -21.478 -22.797   9.924  1.00  1.00              
ATOM   1237  CG  HIS A 156     -20.564 -21.766   9.889  1.00  1.00              
ATOM   1238  CB  HIS A 156     -20.018 -21.095  11.119  1.00  1.00              
ATOM   1239  NE2 HIS A 156     -21.048 -22.407   7.778  1.00  1.00              
ATOM   1240  CD2 HIS A 156     -20.315 -21.540   8.569  1.00  1.00              
ATOM   1241  CE1 HIS A 156     -21.732 -23.142   8.636  1.00  1.00              
ATOM   1242  C   HIS A 156     -17.590 -21.493  10.853  1.00  1.00              
ATOM   1243  O   HIS A 156     -16.646 -20.849  11.299  1.00  1.00              
ATOM   1244  N   LEU A 157     -17.673 -21.971   9.588  1.00  1.00              
ATOM   1245  CA  LEU A 157     -16.782 -22.028   8.440  1.00  1.00              
ATOM   1246  CB  LEU A 157     -17.344 -22.933   7.325  1.00  1.00              
ATOM   1247  CG  LEU A 157     -16.375 -23.187   6.153  1.00  1.00              
ATOM   1248  CD1 LEU A 157     -15.302 -24.222   6.520  1.00  1.00              
ATOM   1249  CD2 LEU A 157     -17.124 -23.475   4.846  1.00  1.00              
ATOM   1250  C   LEU A 157     -16.508 -20.692   7.793  1.00  1.00              
ATOM   1251  O   LEU A 157     -15.755 -20.621   6.828  1.00  1.00              
ATOM   1252  N   TYR A 158     -17.187 -19.621   8.214  1.00  1.00              
ATOM   1253  CA  TYR A 158     -17.186 -18.307   7.611  1.00  1.00              
ATOM   1254  CB  TYR A 158     -18.132 -17.299   8.274  1.00  1.00              
ATOM   1255  CG  TYR A 158     -19.524 -17.706   7.978  1.00  1.00              
ATOM   1256  CD1 TYR A 158     -20.099 -17.376   6.773  1.00  1.00              
ATOM   1257  CD2 TYR A 158     -20.244 -18.428   8.899  1.00  1.00              
ATOM   1258  CE1 TYR A 158     -21.391 -17.756   6.496  1.00  1.00              
ATOM   1259  CE2 TYR A 158     -21.536 -18.809   8.626  1.00  1.00              
ATOM   1260  CZ  TYR A 158     -22.111 -18.471   7.425  1.00  1.00              
ATOM   1261  OH  TYR A 158     -23.438 -18.864   7.145  1.00  1.00              
ATOM   1262  C   TYR A 158     -15.906 -17.547   7.534  1.00  1.00              
ATOM   1263  O   TYR A 158     -15.932 -16.555   6.816  1.00  1.00              
ATOM   1264  N   SER A 159     -14.858 -17.804   8.352  1.00  1.00              
ATOM   1265  CA  SER A 159     -13.699 -16.942   8.269  1.00  1.00              
ATOM   1266  CB  SER A 159     -12.563 -17.360   9.222  1.00  1.00              
ATOM   1267  OG  SER A 159     -12.943 -17.137  10.571  1.00  1.00              
ATOM   1268  C   SER A 159     -13.189 -16.924   6.848  1.00  1.00              
ATOM   1269  O   SER A 159     -13.632 -16.128   6.049  1.00  1.00              
ATOM   1270  N   HIS A 160     -12.282 -17.796   6.398  1.00  1.00              
ATOM   1271  CA  HIS A 160     -11.918 -17.690   4.996  1.00  1.00              
ATOM   1272  ND1 HIS A 160      -9.080 -16.580   3.140  1.00  1.00              
ATOM   1273  CG  HIS A 160      -9.398 -17.046   4.395  1.00  1.00              
ATOM   1274  CB  HIS A 160     -10.472 -18.063   4.634  1.00  1.00              
ATOM   1275  NE2 HIS A 160      -7.604 -15.702   4.515  1.00  1.00              
ATOM   1276  CD2 HIS A 160      -8.488 -16.490   5.230  1.00  1.00              
ATOM   1277  CE1 HIS A 160      -8.005 -15.774   3.274  1.00  1.00              
ATOM   1278  C   HIS A 160     -12.682 -18.772   4.290  1.00  1.00              
ATOM   1279  O   HIS A 160     -12.811 -19.859   4.840  1.00  1.00              
ATOM   1280  N   PRO A 161     -13.175 -18.513   3.098  1.00  1.00              
ATOM   1281  CA  PRO A 161     -13.980 -19.440   2.329  1.00  1.00              
ATOM   1282  CD  PRO A 161     -13.461 -17.147   2.725  1.00  1.00              
ATOM   1283  CB  PRO A 161     -14.836 -18.591   1.388  1.00  1.00              
ATOM   1284  CG  PRO A 161     -14.131 -17.232   1.349  1.00  1.00              
ATOM   1285  C   PRO A 161     -13.320 -20.576   1.608  1.00  1.00              
ATOM   1286  O   PRO A 161     -13.952 -21.301   0.855  1.00  1.00              
ATOM   1287  N   ILE A 162     -12.023 -20.680   1.717  1.00  1.00              
ATOM   1288  CA  ILE A 162     -11.145 -21.650   1.151  1.00  1.00              
ATOM   1289  CB  ILE A 162      -9.924 -20.928   1.319  1.00  1.00              
ATOM   1290  CG2 ILE A 162      -9.730 -19.988   0.117  1.00  1.00              
ATOM   1291  CG1 ILE A 162     -10.170 -20.169   2.636  1.00  1.00              
ATOM   1292  CD1 ILE A 162     -10.481 -20.959   3.943  1.00  1.00              
ATOM   1293  C   ILE A 162     -11.236 -23.100   1.642  1.00  1.00              
ATOM   1294  O   ILE A 162     -11.387 -24.001   0.823  1.00  1.00              
ATOM   1295  N   ILE A 163     -11.163 -23.418   2.948  1.00  1.00              
ATOM   1296  CA  ILE A 163     -11.317 -24.757   3.460  1.00  1.00              
ATOM   1297  CB  ILE A 163     -10.307 -25.758   2.937  1.00  1.00              
ATOM   1298  CG2 ILE A 163      -8.893 -25.359   3.377  1.00  1.00              
ATOM   1299  CG1 ILE A 163     -10.709 -27.188   3.337  1.00  1.00              
ATOM   1300  CD1 ILE A 163      -9.925 -28.269   2.593  1.00  1.00              
ATOM   1301  C   ILE A 163     -11.244 -24.664   4.964  1.00  1.00              
ATOM   1302  O   ILE A 163     -10.209 -24.355   5.561  1.00  1.00              
ATOM   1303  N   LEU A 164     -12.389 -24.928   5.620  1.00  1.00              
ATOM   1304  CA  LEU A 164     -12.480 -24.870   7.054  1.00  1.00              
ATOM   1305  CB  LEU A 164     -11.603 -25.888   7.803  1.00  1.00              
ATOM   1306  CG  LEU A 164     -12.191 -27.314   7.853  1.00  1.00              
ATOM   1307  CD1 LEU A 164     -13.461 -27.361   8.718  1.00  1.00              
ATOM   1308  CD2 LEU A 164     -12.411 -27.898   6.454  1.00  1.00              
ATOM   1309  C   LEU A 164     -12.203 -23.491   7.594  1.00  1.00              
ATOM   1310  O   LEU A 164     -11.990 -23.322   8.794  1.00  1.00              
ATOM   1311  N   GLY A 165     -12.234 -22.444   6.753  1.00  1.00              
ATOM   1312  CA  GLY A 165     -12.003 -21.136   7.311  1.00  1.00              
ATOM   1313  C   GLY A 165     -10.509 -20.899   7.228  1.00  1.00              
ATOM   1314  O   GLY A 165      -9.686 -21.785   7.479  1.00  1.00              
ATOM   1315  N   PHE A 166     -10.117 -19.633   7.003  1.00  1.00              
ATOM   1316  CA  PHE A 166      -8.767 -19.312   6.669  1.00  1.00              
ATOM   1317  CB  PHE A 166      -7.706 -18.574   7.545  1.00  1.00              
ATOM   1318  CG  PHE A 166      -6.460 -18.819   6.712  1.00  1.00              
ATOM   1319  CD1 PHE A 166      -6.128 -18.214   5.519  1.00  1.00              
ATOM   1320  CD2 PHE A 166      -5.563 -19.737   7.144  1.00  1.00              
ATOM   1321  CE1 PHE A 166      -5.040 -18.594   4.821  1.00  1.00              
ATOM   1322  CE2 PHE A 166      -4.442 -20.098   6.467  1.00  1.00              
ATOM   1323  CZ  PHE A 166      -4.174 -19.540   5.276  1.00  1.00              
ATOM   1324  C   PHE A 166      -8.096 -20.229   5.747  1.00  1.00              
ATOM   1325  O   PHE A 166      -7.536 -21.257   6.094  1.00  1.00              
ATOM   1326  N   ARG A 167      -8.111 -19.788   4.486  1.00  1.00              
ATOM   1327  CA  ARG A 167      -7.306 -20.433   3.522  1.00  1.00              
ATOM   1328  CB  ARG A 167      -7.813 -21.825   3.082  1.00  1.00              
ATOM   1329  CG  ARG A 167      -7.377 -22.275   1.716  1.00  1.00              
ATOM   1330  CD  ARG A 167      -8.057 -23.515   1.156  1.00  1.00              
ATOM   1331  NE  ARG A 167      -8.708 -23.076  -0.105  1.00  1.00              
ATOM   1332  CZ  ARG A 167      -9.305 -23.968  -0.941  1.00  1.00              
ATOM   1333  NH1 ARG A 167      -9.219 -25.306  -0.696  1.00  1.00              
ATOM   1334  NH2 ARG A 167      -9.995 -23.503  -2.020  1.00  1.00              
ATOM   1335  C   ARG A 167      -6.710 -19.452   2.531  1.00  1.00              
ATOM   1336  O   ARG A 167      -6.974 -18.261   2.606  1.00  1.00              
ATOM   1337  N   LYS A 168      -5.858 -19.937   1.606  1.00  1.00              
ATOM   1338  CA  LYS A 168      -4.961 -19.307   0.650  1.00  1.00              
ATOM   1339  CB  LYS A 168      -5.329 -18.025  -0.135  1.00  1.00              
ATOM   1340  CG  LYS A 168      -4.534 -17.799  -1.472  1.00  1.00              
ATOM   1341  CD  LYS A 168      -3.078 -17.318  -1.747  1.00  1.00              
ATOM   1342  CE  LYS A 168      -2.838 -15.912  -2.319  1.00  1.00              
ATOM   1343  NZ  LYS A 168      -3.824 -15.575  -3.371  1.00  1.00              
ATOM   1344  C   LYS A 168      -3.757 -18.805   1.352  1.00  1.00              
ATOM   1345  O   LYS A 168      -2.976 -18.088   0.764  1.00  1.00              
ATOM   1346  N   ILE A 169      -3.469 -19.181   2.584  1.00  1.00              
ATOM   1347  CA  ILE A 169      -2.325 -18.544   3.208  1.00  1.00              
ATOM   1348  CB  ILE A 169      -1.029 -18.926   2.541  1.00  1.00              
ATOM   1349  CG2 ILE A 169       0.057 -17.907   2.897  1.00  1.00              
ATOM   1350  CG1 ILE A 169      -0.684 -20.383   2.913  1.00  1.00              
ATOM   1351  CD1 ILE A 169       0.502 -20.971   2.150  1.00  1.00              
ATOM   1352  C   ILE A 169      -2.582 -17.036   3.252  1.00  1.00              
ATOM   1353  O   ILE A 169      -2.348 -16.242   2.346  1.00  1.00              
ATOM   1354  N   PRO A 170      -3.164 -16.699   4.360  1.00  1.00              
ATOM   1355  CA  PRO A 170      -3.779 -15.444   4.589  1.00  1.00              
ATOM   1356  CD  PRO A 170      -2.568 -17.066   5.624  1.00  1.00              
ATOM   1357  CB  PRO A 170      -4.552 -15.706   5.822  1.00  1.00              
ATOM   1358  CG  PRO A 170      -3.646 -16.627   6.640  1.00  1.00              
ATOM   1359  C   PRO A 170      -3.038 -14.186   4.867  1.00  1.00              
ATOM   1360  O   PRO A 170      -3.240 -13.201   4.168  1.00  1.00              
ATOM   1361  N   MET A 171      -2.249 -14.197   5.964  1.00  1.00              
ATOM   1362  CA  MET A 171      -1.611 -13.019   6.481  1.00  1.00              
ATOM   1363  CB  MET A 171      -2.564 -11.889   6.938  1.00  1.00              
ATOM   1364  CG  MET A 171      -3.219 -11.050   5.838  1.00  1.00              
ATOM   1365  SD  MET A 171      -2.070 -10.012   4.885  1.00  1.00              
ATOM   1366  CE  MET A 171      -3.352  -9.330   3.794  1.00  1.00              
ATOM   1367  C   MET A 171      -0.890 -13.377   7.734  1.00  1.00              
ATOM   1368  O   MET A 171      -1.298 -14.271   8.477  1.00  1.00              
ATOM   1369  N   GLY A 172       0.200 -12.629   7.988  1.00  1.00              
ATOM   1370  CA  GLY A 172       1.033 -12.737   9.148  1.00  1.00              
ATOM   1371  C   GLY A 172       2.179 -13.619   8.774  1.00  1.00              
ATOM   1372  O   GLY A 172       3.320 -13.392   9.175  1.00  1.00              
ATOM   1373  N   VAL A 173       1.905 -14.623   7.924  1.00  1.00              
ATOM   1374  CA  VAL A 173       2.920 -15.569   7.558  1.00  1.00              
ATOM   1375  CB  VAL A 173       2.397 -16.675   6.687  1.00  1.00              
ATOM   1376  CG1 VAL A 173       3.517 -17.705   6.470  1.00  1.00              
ATOM   1377  CG2 VAL A 173       1.115 -17.244   7.315  1.00  1.00              
ATOM   1378  C   VAL A 173       3.999 -14.815   6.813  1.00  1.00              
ATOM   1379  O   VAL A 173       3.722 -13.890   6.052  1.00  1.00              
ATOM   1380  N   GLY A 174       5.282 -15.171   7.044  1.00  1.00              
ATOM   1381  CA  GLY A 174       6.371 -14.427   6.459  1.00  1.00              
ATOM   1382  C   GLY A 174       6.446 -14.489   4.947  1.00  1.00              
ATOM   1383  O   GLY A 174       6.580 -13.462   4.285  1.00  1.00              
ATOM   1384  N   LEU A 175       6.376 -15.703   4.372  1.00  1.00              
ATOM   1385  CA  LEU A 175       6.531 -16.039   2.969  1.00  1.00              
ATOM   1386  CB  LEU A 175       6.821 -17.535   2.738  1.00  1.00              
ATOM   1387  CG  LEU A 175       8.270 -17.930   3.076  1.00  1.00              
ATOM   1388  CD1 LEU A 175       8.529 -19.426   2.834  1.00  1.00              
ATOM   1389  CD2 LEU A 175       9.257 -17.042   2.301  1.00  1.00              
ATOM   1390  C   LEU A 175       5.387 -15.658   2.097  1.00  1.00              
ATOM   1391  O   LEU A 175       5.550 -15.685   0.883  1.00  1.00              
ATOM   1392  N   SER A 176       4.199 -15.359   2.650  1.00  1.00              
ATOM   1393  CA  SER A 176       3.019 -15.177   1.835  1.00  1.00              
ATOM   1394  CB  SER A 176       1.805 -14.612   2.603  1.00  1.00              
ATOM   1395  OG  SER A 176       1.351 -15.538   3.575  1.00  1.00              
ATOM   1396  C   SER A 176       3.250 -14.219   0.711  1.00  1.00              
ATOM   1397  O   SER A 176       2.812 -14.495  -0.405  1.00  1.00              
ATOM   1398  N   PRO A 177       3.896 -13.111   0.922  1.00  1.00              
ATOM   1399  CA  PRO A 177       4.064 -12.207  -0.169  1.00  1.00              
ATOM   1400  CD  PRO A 177       3.854 -12.418   2.197  1.00  1.00              
ATOM   1401  CB  PRO A 177       4.614 -10.923   0.449  1.00  1.00              
ATOM   1402  CG  PRO A 177       4.016 -10.927   1.865  1.00  1.00              
ATOM   1403  C   PRO A 177       4.858 -12.788  -1.288  1.00  1.00              
ATOM   1404  O   PRO A 177       4.480 -12.588  -2.440  1.00  1.00              
ATOM   1405  N   PHE A 178       5.928 -13.542  -0.982  1.00  1.00              
ATOM   1406  CA  PHE A 178       6.760 -14.036  -2.030  1.00  1.00              
ATOM   1407  CB  PHE A 178       8.081 -14.648  -1.542  1.00  1.00              
ATOM   1408  CG  PHE A 178       8.981 -14.543  -2.724  1.00  1.00              
ATOM   1409  CD1 PHE A 178       9.314 -13.290  -3.180  1.00  1.00              
ATOM   1410  CD2 PHE A 178       9.440 -15.639  -3.412  1.00  1.00              
ATOM   1411  CE1 PHE A 178      10.131 -13.109  -4.265  1.00  1.00              
ATOM   1412  CE2 PHE A 178      10.261 -15.467  -4.503  1.00  1.00              
ATOM   1413  CZ  PHE A 178      10.611 -14.208  -4.927  1.00  1.00              
ATOM   1414  C   PHE A 178       5.990 -15.033  -2.836  1.00  1.00              
ATOM   1415  O   PHE A 178       6.099 -15.057  -4.060  1.00  1.00              
ATOM   1416  N   LEU A 179       5.181 -15.882  -2.174  1.00  1.00              
ATOM   1417  CA  LEU A 179       4.420 -16.875  -2.879  1.00  1.00              
ATOM   1418  CB  LEU A 179       3.624 -17.809  -1.948  1.00  1.00              
ATOM   1419  CG  LEU A 179       4.503 -18.840  -1.221  1.00  1.00              
ATOM   1420  CD1 LEU A 179       3.668 -19.749  -0.307  1.00  1.00              
ATOM   1421  CD2 LEU A 179       5.333 -19.645  -2.236  1.00  1.00              
ATOM   1422  C   LEU A 179       3.453 -16.210  -3.801  1.00  1.00              
ATOM   1423  O   LEU A 179       3.279 -16.635  -4.939  1.00  1.00              
ATOM   1424  N   LEU A 180       2.800 -15.138  -3.337  1.00  1.00              
ATOM   1425  CA  LEU A 180       1.801 -14.497  -4.127  1.00  1.00              
ATOM   1426  CB  LEU A 180       1.011 -13.492  -3.282  1.00  1.00              
ATOM   1427  CG  LEU A 180      -0.336 -13.066  -3.875  1.00  1.00              
ATOM   1428  CD1 LEU A 180      -1.228 -14.285  -4.182  1.00  1.00              
ATOM   1429  CD2 LEU A 180      -1.031 -12.102  -2.906  1.00  1.00              
ATOM   1430  C   LEU A 180       2.463 -13.868  -5.316  1.00  1.00              
ATOM   1431  O   LEU A 180       1.910 -13.881  -6.413  1.00  1.00              
ATOM   1432  N   ALA A 181       3.680 -13.314  -5.135  1.00  1.00              
ATOM   1433  CA  ALA A 181       4.402 -12.685  -6.199  1.00  1.00              
ATOM   1434  CB  ALA A 181       5.733 -12.082  -5.719  1.00  1.00              
ATOM   1435  C   ALA A 181       4.708 -13.709  -7.246  1.00  1.00              
ATOM   1436  O   ALA A 181       4.556 -13.440  -8.436  1.00  1.00              
ATOM   1437  N   GLN A 182       5.139 -14.919  -6.839  1.00  1.00              
ATOM   1438  CA  GLN A 182       5.463 -15.911  -7.820  1.00  1.00              
ATOM   1439  CB  GLN A 182       6.050 -17.206  -7.231  1.00  1.00              
ATOM   1440  CG  GLN A 182       7.466 -17.049  -6.673  1.00  1.00              
ATOM   1441  CD  GLN A 182       7.951 -18.430  -6.248  1.00  1.00              
ATOM   1442  OE1 GLN A 182       9.151 -18.694  -6.194  1.00  1.00              
ATOM   1443  NE2 GLN A 182       6.990 -19.341  -5.942  1.00  1.00              
ATOM   1444  C   GLN A 182       4.224 -16.279  -8.579  1.00  1.00              
ATOM   1445  O   GLN A 182       4.240 -16.352  -9.806  1.00  1.00              
ATOM   1446  N   PHE A 183       3.103 -16.507  -7.870  1.00  1.00              
ATOM   1447  CA  PHE A 183       1.907 -16.953  -8.525  1.00  1.00              
ATOM   1448  CB  PHE A 183       0.813 -17.408  -7.545  1.00  1.00              
ATOM   1449  CG  PHE A 183       1.242 -18.724  -6.988  1.00  1.00              
ATOM   1450  CD1 PHE A 183       1.119 -19.865  -7.746  1.00  1.00              
ATOM   1451  CD2 PHE A 183       1.754 -18.830  -5.715  1.00  1.00              
ATOM   1452  CE1 PHE A 183       1.504 -21.089  -7.254  1.00  1.00              
ATOM   1453  CE2 PHE A 183       2.142 -20.053  -5.217  1.00  1.00              
ATOM   1454  CZ  PHE A 183       2.018 -21.186  -5.985  1.00  1.00              
ATOM   1455  C   PHE A 183       1.321 -15.918  -9.435  1.00  1.00              
ATOM   1456  O   PHE A 183       0.997 -16.223 -10.580  1.00  1.00              
ATOM   1457  N   THR A 184       1.166 -14.664  -8.974  1.00  1.00              
ATOM   1458  CA  THR A 184       0.538 -13.686  -9.817  1.00  1.00              
ATOM   1459  CB  THR A 184       0.240 -12.388  -9.125  1.00  1.00              
ATOM   1460  OG1 THR A 184      -0.579 -12.619  -7.987  1.00  1.00              
ATOM   1461  CG2 THR A 184      -0.518 -11.487 -10.115  1.00  1.00              
ATOM   1462  C   THR A 184       1.422 -13.421 -10.999  1.00  1.00              
ATOM   1463  O   THR A 184       0.947 -13.191 -12.111  1.00  1.00              
ATOM   1464  N   SER A 185       2.750 -13.437 -10.795  1.00  1.00              
ATOM   1465  CA  SER A 185       3.624 -13.157 -11.898  1.00  1.00              
ATOM   1466  CB  SER A 185       5.108 -13.118 -11.490  1.00  1.00              
ATOM   1467  OG  SER A 185       5.528 -14.390 -11.017  1.00  1.00              
ATOM   1468  C   SER A 185       3.456 -14.218 -12.939  1.00  1.00              
ATOM   1469  O   SER A 185       3.405 -13.918 -14.129  1.00  1.00              
ATOM   1470  N   ALA A 186       3.349 -15.490 -12.513  1.00  1.00              
ATOM   1471  CA  ALA A 186       3.236 -16.595 -13.422  1.00  1.00              
ATOM   1472  CB  ALA A 186       3.199 -17.953 -12.700  1.00  1.00              
ATOM   1473  C   ALA A 186       1.972 -16.479 -14.213  1.00  1.00              
ATOM   1474  O   ALA A 186       1.974 -16.724 -15.417  1.00  1.00              
ATOM   1475  N   ILE A 187       0.853 -16.099 -13.565  1.00  1.00              
ATOM   1476  CA  ILE A 187      -0.394 -16.033 -14.269  1.00  1.00              
ATOM   1477  CB  ILE A 187      -1.591 -15.750 -13.404  1.00  1.00              
ATOM   1478  CG2 ILE A 187      -1.450 -14.359 -12.768  1.00  1.00              
ATOM   1479  CG1 ILE A 187      -2.864 -15.908 -14.250  1.00  1.00              
ATOM   1480  CD1 ILE A 187      -3.151 -17.351 -14.662  1.00  1.00              
ATOM   1481  C   ILE A 187      -0.336 -14.977 -15.328  1.00  1.00              
ATOM   1482  O   ILE A 187      -0.836 -15.179 -16.431  1.00  1.00              
ATOM   1483  N   CYS A 188       0.276 -13.822 -15.003  1.00  1.00              
ATOM   1484  CA  CYS A 188       0.393 -12.662 -15.844  1.00  1.00              
ATOM   1485  CB  CYS A 188       0.948 -11.430 -15.106  1.00  1.00              
ATOM   1486  SG  CYS A 188      -0.218 -10.756 -13.884  1.00  1.00              
ATOM   1487  C   CYS A 188       1.288 -12.918 -17.015  1.00  1.00              
ATOM   1488  O   CYS A 188       1.206 -12.201 -18.011  1.00  1.00              
ATOM   1489  N   SER A 189       2.167 -13.934 -16.932  1.00  1.00              
ATOM   1490  CA  SER A 189       3.163 -14.163 -17.943  1.00  1.00              
ATOM   1491  CB  SER A 189       3.908 -15.498 -17.748  1.00  1.00              
ATOM   1492  OG  SER A 189       3.013 -16.591 -17.886  1.00  1.00              
ATOM   1493  C   SER A 189       2.540 -14.183 -19.305  1.00  1.00              
ATOM   1494  O   SER A 189       3.097 -13.614 -20.239  1.00  1.00              
ATOM   1495  N   VAL A 190       1.359 -14.802 -19.461  1.00  1.00              
ATOM   1496  CA  VAL A 190       0.747 -14.846 -20.755  1.00  1.00              
ATOM   1497  CB  VAL A 190      -0.483 -15.699 -20.791  1.00  1.00              
ATOM   1498  CG1 VAL A 190      -1.120 -15.598 -22.188  1.00  1.00              
ATOM   1499  CG2 VAL A 190      -0.063 -17.125 -20.406  1.00  1.00              
ATOM   1500  C   VAL A 190       0.381 -13.462 -21.195  1.00  1.00              
ATOM   1501  O   VAL A 190       0.587 -13.120 -22.357  1.00  1.00              
ATOM   1502  N   VAL A 191      -0.168 -12.621 -20.291  1.00  1.00              
ATOM   1503  CA  VAL A 191      -0.575 -11.310 -20.712  1.00  1.00              
ATOM   1504  CB  VAL A 191      -1.364 -10.508 -19.706  1.00  1.00              
ATOM   1505  CG1 VAL A 191      -2.635 -11.296 -19.352  1.00  1.00              
ATOM   1506  CG2 VAL A 191      -0.488 -10.110 -18.511  1.00  1.00              
ATOM   1507  C   VAL A 191       0.626 -10.519 -21.122  1.00  1.00              
ATOM   1508  O   VAL A 191       0.556  -9.764 -22.088  1.00  1.00              
ATOM   1509  N   ARG A 192       1.762 -10.654 -20.407  1.00  1.00              
ATOM   1510  CA  ARG A 192       2.902  -9.863 -20.776  1.00  1.00              
ATOM   1511  CB  ARG A 192       4.098  -9.925 -19.808  1.00  1.00              
ATOM   1512  CG  ARG A 192       5.158  -8.861 -20.138  1.00  1.00              
ATOM   1513  CD  ARG A 192       4.679  -7.421 -19.903  1.00  1.00              
ATOM   1514  NE  ARG A 192       5.580  -6.486 -20.644  1.00  1.00              
ATOM   1515  CZ  ARG A 192       6.509  -5.717 -20.000  1.00  1.00              
ATOM   1516  NH1 ARG A 192       6.665  -5.799 -18.647  1.00  1.00              
ATOM   1517  NH2 ARG A 192       7.288  -4.855 -20.716  1.00  1.00              
ATOM   1518  C   ARG A 192       3.367 -10.281 -22.133  1.00  1.00              
ATOM   1519  O   ARG A 192       3.768  -9.440 -22.933  1.00  1.00              
ATOM   1520  N   ARG A 193       3.327 -11.595 -22.430  1.00  1.00              
ATOM   1521  CA  ARG A 193       3.746 -12.087 -23.713  1.00  1.00              
ATOM   1522  CB  ARG A 193       3.636 -13.621 -23.842  1.00  1.00              
ATOM   1523  CG  ARG A 193       4.849 -14.414 -23.342  1.00  1.00              
ATOM   1524  CD  ARG A 193       5.215 -14.190 -21.876  1.00  1.00              
ATOM   1525  NE  ARG A 193       5.816 -12.831 -21.775  1.00  1.00              
ATOM   1526  CZ  ARG A 193       7.150 -12.663 -22.010  1.00  1.00              
ATOM   1527  NH1 ARG A 193       7.926 -13.739 -22.332  1.00  1.00              
ATOM   1528  NH2 ARG A 193       7.707 -11.420 -21.928  1.00  1.00              
ATOM   1529  C   ARG A 193       2.855 -11.501 -24.762  1.00  1.00              
ATOM   1530  O   ARG A 193       3.322 -11.091 -25.823  1.00  1.00              
ATOM   1531  N   ALA A 194       1.540 -11.443 -24.480  1.00  1.00              
ATOM   1532  CA  ALA A 194       0.567 -10.963 -25.418  1.00  1.00              
ATOM   1533  CB  ALA A 194      -0.871 -11.061 -24.883  1.00  1.00              
ATOM   1534  C   ALA A 194       0.830  -9.526 -25.743  1.00  1.00              
ATOM   1535  O   ALA A 194       0.710  -9.141 -26.904  1.00  1.00              
ATOM   1536  N   PHE A 195       1.177  -8.682 -24.744  1.00  1.00              
ATOM   1537  CA  PHE A 195       1.448  -7.312 -25.082  1.00  1.00              
ATOM   1538  CB  PHE A 195       1.132  -6.252 -24.007  1.00  1.00              
ATOM   1539  CG  PHE A 195      -0.330  -6.101 -23.798  1.00  1.00              
ATOM   1540  CD1 PHE A 195      -1.151  -5.747 -24.843  1.00  1.00              
ATOM   1541  CD2 PHE A 195      -0.866  -6.262 -22.540  1.00  1.00              
ATOM   1542  CE1 PHE A 195      -2.502  -5.589 -24.640  1.00  1.00              
ATOM   1543  CE2 PHE A 195      -2.214  -6.105 -22.334  1.00  1.00              
ATOM   1544  CZ  PHE A 195      -3.033  -5.771 -23.385  1.00  1.00              
ATOM   1545  C   PHE A 195       2.921  -7.139 -25.253  1.00  1.00              
ATOM   1546  O   PHE A 195       3.653  -7.289 -24.276  1.00  1.00              
ATOM   1547  N   PRO A 196       3.423  -6.926 -26.446  1.00  1.00              
ATOM   1548  CA  PRO A 196       4.788  -6.493 -26.553  1.00  1.00              
ATOM   1549  CD  PRO A 196       3.007  -7.676 -27.619  1.00  1.00              
ATOM   1550  CB  PRO A 196       5.288  -6.947 -27.925  1.00  1.00              
ATOM   1551  CG  PRO A 196       4.008  -7.273 -28.712  1.00  1.00              
ATOM   1552  C   PRO A 196       4.852  -5.004 -26.368  1.00  1.00              
ATOM   1553  O   PRO A 196       5.837  -4.499 -25.833  1.00  1.00              
ATOM   1554  N   HIS A 197       3.782  -4.306 -26.809  1.00  1.00              
ATOM   1555  CA  HIS A 197       3.647  -2.879 -26.862  1.00  1.00              
ATOM   1556  ND1 HIS A 197       1.466  -2.669 -29.996  1.00  1.00              
ATOM   1557  CG  HIS A 197       2.529  -2.657 -29.120  1.00  1.00              
ATOM   1558  CB  HIS A 197       2.407  -2.417 -27.644  1.00  1.00              
ATOM   1559  NE2 HIS A 197       3.294  -3.033 -31.209  1.00  1.00              
ATOM   1560  CD2 HIS A 197       3.637  -2.880 -29.877  1.00  1.00              
ATOM   1561  CE1 HIS A 197       1.981  -2.898 -31.231  1.00  1.00              
ATOM   1562  C   HIS A 197       3.549  -2.307 -25.493  1.00  1.00              
ATOM   1563  O   HIS A 197       3.882  -1.143 -25.281  1.00  1.00              
ATOM   1564  N   CYS A 198       3.027  -3.088 -24.537  1.00  1.00              
ATOM   1565  CA  CYS A 198       2.870  -2.558 -23.221  1.00  1.00              
ATOM   1566  CB  CYS A 198       1.552  -2.973 -22.543  1.00  1.00              
ATOM   1567  SG  CYS A 198       1.210  -1.982 -21.057  1.00  1.00              
ATOM   1568  C   CYS A 198       4.006  -3.025 -22.364  1.00  1.00              
ATOM   1569  O   CYS A 198       4.789  -3.896 -22.738  1.00  1.00              
ATOM   1570  N   LEU A 199       4.198  -2.374 -21.206  1.00  1.00              
ATOM   1571  CA  LEU A 199       5.149  -2.924 -20.298  1.00  1.00              
ATOM   1572  CB  LEU A 199       6.477  -2.158 -20.191  1.00  1.00              
ATOM   1573  CG  LEU A 199       6.372  -0.669 -19.849  1.00  1.00              
ATOM   1574  CD1 LEU A 199       6.068  -0.434 -18.364  1.00  1.00              
ATOM   1575  CD2 LEU A 199       7.619   0.074 -20.340  1.00  1.00              
ATOM   1576  C   LEU A 199       4.439  -2.999 -19.000  1.00  1.00              
ATOM   1577  O   LEU A 199       3.847  -2.022 -18.544  1.00  1.00              
ATOM   1578  N   ALA A 200       4.448  -4.202 -18.402  1.00  1.00              
ATOM   1579  CA  ALA A 200       3.730  -4.435 -17.184  1.00  1.00              
ATOM   1580  CB  ALA A 200       2.961  -5.767 -17.163  1.00  1.00              
ATOM   1581  C   ALA A 200       4.740  -4.467 -16.077  1.00  1.00              
ATOM   1582  O   ALA A 200       5.857  -4.949 -16.255  1.00  1.00              
ATOM   1583  N   PHE A 201       4.404  -3.889 -14.907  1.00  1.00              
ATOM   1584  CA  PHE A 201       5.310  -4.009 -13.801  1.00  1.00              
ATOM   1585  CB  PHE A 201       5.734  -2.771 -12.985  1.00  1.00              
ATOM   1586  CG  PHE A 201       6.439  -1.690 -13.709  1.00  1.00              
ATOM   1587  CD1 PHE A 201       7.549  -1.921 -14.481  1.00  1.00              
ATOM   1588  CD2 PHE A 201       6.009  -0.398 -13.518  1.00  1.00              
ATOM   1589  CE1 PHE A 201       8.166  -0.862 -15.102  1.00  1.00              
ATOM   1590  CE2 PHE A 201       6.625   0.662 -14.129  1.00  1.00              
ATOM   1591  CZ  PHE A 201       7.709   0.425 -14.935  1.00  1.00              
ATOM   1592  C   PHE A 201       4.513  -4.623 -12.727  1.00  1.00              
ATOM   1593  O   PHE A 201       3.340  -4.295 -12.557  1.00  1.00              
ATOM   1594  N   SER A 202       5.153  -5.500 -11.945  1.00  1.00              
ATOM   1595  CA  SER A 202       4.445  -6.056 -10.842  1.00  1.00              
ATOM   1596  CB  SER A 202       3.787  -7.417 -11.116  1.00  1.00              
ATOM   1597  OG  SER A 202       4.778  -8.423 -11.242  1.00  1.00              
ATOM   1598  C   SER A 202       5.400  -6.202  -9.712  1.00  1.00              
ATOM   1599  O   SER A 202       6.623  -6.224  -9.855  1.00  1.00              
ATOM   1600  N   TYR A 203       4.791  -6.239  -8.531  1.00  1.00              
ATOM   1601  CA  TYR A 203       5.362  -6.397  -7.249  1.00  1.00              
ATOM   1602  CB  TYR A 203       5.444  -5.054  -6.501  1.00  1.00              
ATOM   1603  CG  TYR A 203       6.735  -4.996  -5.752  1.00  1.00              
ATOM   1604  CD1 TYR A 203       7.901  -4.752  -6.444  1.00  1.00              
ATOM   1605  CD2 TYR A 203       6.797  -5.153  -4.387  1.00  1.00              
ATOM   1606  CE1 TYR A 203       9.111  -4.681  -5.795  1.00  1.00              
ATOM   1607  CE2 TYR A 203       8.006  -5.083  -3.732  1.00  1.00              
ATOM   1608  CZ  TYR A 203       9.164  -4.850  -4.434  1.00  1.00              
ATOM   1609  OH  TYR A 203      10.399  -4.779  -3.757  1.00  1.00              
ATOM   1610  C   TYR A 203       4.229  -7.220  -6.724  1.00  1.00              
ATOM   1611  O   TYR A 203       3.231  -7.410  -7.420  1.00  1.00              
ATOM   1612  N   MET A 204       4.313  -7.776  -5.524  1.00  1.00              
ATOM   1613  CA  MET A 204       3.194  -8.580  -5.154  1.00  1.00              
ATOM   1614  CB  MET A 204       3.515  -9.287  -3.838  1.00  1.00              
ATOM   1615  CG  MET A 204       4.913  -9.899  -3.923  1.00  1.00              
ATOM   1616  SD  MET A 204       5.776 -10.049  -2.340  1.00  1.00              
ATOM   1617  CE  MET A 204       4.813  -8.699  -1.603  1.00  1.00              
ATOM   1618  C   MET A 204       2.051  -7.621  -4.936  1.00  1.00              
ATOM   1619  O   MET A 204       2.211  -6.579  -4.301  1.00  1.00              
ATOM   1620  N   ASP A 205       0.873  -7.928  -5.512  1.00  1.00              
ATOM   1621  CA  ASP A 205      -0.321  -7.152  -5.309  1.00  1.00              
ATOM   1622  CB  ASP A 205      -0.719  -7.126  -3.816  1.00  1.00              
ATOM   1623  CG  ASP A 205      -2.188  -6.764  -3.621  1.00  1.00              
ATOM   1624  OD1 ASP A 205      -2.814  -6.205  -4.558  1.00  1.00              
ATOM   1625  OD2 ASP A 205      -2.710  -7.053  -2.513  1.00  1.00              
ATOM   1626  C   ASP A 205      -0.122  -5.742  -5.802  1.00  1.00              
ATOM   1627  O   ASP A 205      -0.928  -4.851  -5.536  1.00  1.00              
ATOM   1628  N   ASP A 206       0.938  -5.486  -6.583  1.00  1.00              
ATOM   1629  CA  ASP A 206       1.101  -4.143  -7.057  1.00  1.00              
ATOM   1630  CB  ASP A 206       2.137  -3.366  -6.227  1.00  1.00              
ATOM   1631  CG  ASP A 206       1.992  -1.879  -6.495  1.00  1.00              
ATOM   1632  OD1 ASP A 206       2.189  -1.465  -7.666  1.00  1.00              
ATOM   1633  OD2 ASP A 206       1.675  -1.135  -5.528  1.00  1.00              
ATOM   1634  C   ASP A 206       1.561  -4.268  -8.474  1.00  1.00              
ATOM   1635  O   ASP A 206       2.549  -4.945  -8.744  1.00  1.00              
ATOM   1636  N   VAL A 207       0.827  -3.674  -9.436  1.00  1.00              
ATOM   1637  CA  VAL A 207       1.259  -3.771 -10.801  1.00  1.00              
ATOM   1638  CB  VAL A 207       0.606  -4.870 -11.591  1.00  1.00              
ATOM   1639  CG1 VAL A 207       1.079  -6.223 -11.031  1.00  1.00              
ATOM   1640  CG2 VAL A 207      -0.916  -4.674 -11.540  1.00  1.00              
ATOM   1641  C   VAL A 207       1.006  -2.470 -11.488  1.00  1.00              
ATOM   1642  O   VAL A 207       0.069  -1.748 -11.159  1.00  1.00              
ATOM   1643  N   VAL A 208       1.870  -2.148 -12.469  1.00  1.00              
ATOM   1644  CA  VAL A 208       1.834  -0.913 -13.198  1.00  1.00              
ATOM   1645  CB  VAL A 208       3.120  -0.155 -12.992  1.00  1.00              
ATOM   1646  CG1 VAL A 208       3.222   1.048 -13.926  1.00  1.00              
ATOM   1647  CG2 VAL A 208       3.193   0.252 -11.526  1.00  1.00              
ATOM   1648  C   VAL A 208       1.754  -1.272 -14.645  1.00  1.00              
ATOM   1649  O   VAL A 208       2.430  -2.192 -15.094  1.00  1.00              
ATOM   1650  N   LEU A 209       0.905  -0.573 -15.420  1.00  1.00              
ATOM   1651  CA  LEU A 209       0.844  -0.849 -16.833  1.00  1.00              
ATOM   1652  CB  LEU A 209      -0.540  -1.254 -17.363  1.00  1.00              
ATOM   1653  CG  LEU A 209      -1.022  -2.645 -16.926  1.00  1.00              
ATOM   1654  CD1 LEU A 209      -1.262  -2.731 -15.419  1.00  1.00              
ATOM   1655  CD2 LEU A 209      -2.259  -3.065 -17.717  1.00  1.00              
ATOM   1656  C   LEU A 209       1.161   0.434 -17.515  1.00  1.00              
ATOM   1657  O   LEU A 209       0.419   1.397 -17.371  1.00  1.00              
ATOM   1658  N   GLY A 210       2.250   0.508 -18.299  1.00  1.00              
ATOM   1659  CA  GLY A 210       2.504   1.789 -18.914  1.00  1.00              
ATOM   1660  C   GLY A 210       2.575   1.568 -20.391  1.00  1.00              
ATOM   1661  O   GLY A 210       3.203   0.617 -20.850  1.00  1.00              
ATOM   1662  N   ALA A 211       1.963   2.487 -21.168  1.00  1.00              
ATOM   1663  CA  ALA A 211       1.843   2.356 -22.601  1.00  1.00              
ATOM   1664  CB  ALA A 211       0.398   2.078 -23.053  1.00  1.00              
ATOM   1665  C   ALA A 211       2.211   3.670 -23.176  1.00  1.00              
ATOM   1666  O   ALA A 211       2.306   4.608 -22.419  1.00  1.00              
ATOM   1667  N   LYS A 212       2.478   3.775 -24.492  1.00  1.00              
ATOM   1668  CA  LYS A 212       2.877   4.979 -25.198  1.00  1.00              
ATOM   1669  CB  LYS A 212       3.421   4.682 -26.603  1.00  1.00              
ATOM   1670  CG  LYS A 212       4.857   4.164 -26.633  1.00  1.00              
ATOM   1671  CD  LYS A 212       5.068   2.814 -25.956  1.00  1.00              
ATOM   1672  CE  LYS A 212       6.522   2.348 -26.024  1.00  1.00              
ATOM   1673  NZ  LYS A 212       7.406   3.350 -25.389  1.00  1.00              
ATOM   1674  C   LYS A 212       1.784   5.997 -25.401  1.00  1.00              
ATOM   1675  O   LYS A 212       2.058   7.158 -25.697  1.00  1.00              
ATOM   1676  N   SER A 213       0.504   5.621 -25.391  1.00  1.00              
ATOM   1677  CA  SER A 213      -0.427   6.677 -25.674  1.00  1.00              
ATOM   1678  CB  SER A 213      -0.721   6.856 -27.173  1.00  1.00              
ATOM   1679  OG  SER A 213      -1.324   5.684 -27.700  1.00  1.00              
ATOM   1680  C   SER A 213      -1.697   6.337 -24.985  1.00  1.00              
ATOM   1681  O   SER A 213      -1.838   5.237 -24.469  1.00  1.00              
ATOM   1682  N   VAL A 214      -2.649   7.284 -24.996  1.00  1.00              
ATOM   1683  CA  VAL A 214      -3.900   7.292 -24.286  1.00  1.00              
ATOM   1684  CB  VAL A 214      -4.712   8.450 -24.777  1.00  1.00              
ATOM   1685  CG1 VAL A 214      -6.014   8.564 -23.967  1.00  1.00              
ATOM   1686  CG2 VAL A 214      -3.804   9.684 -24.907  1.00  1.00              
ATOM   1687  C   VAL A 214      -4.757   6.106 -24.622  1.00  1.00              
ATOM   1688  O   VAL A 214      -5.227   5.387 -23.742  1.00  1.00              
ATOM   1689  N   GLN A 215      -5.024   5.891 -25.920  1.00  1.00              
ATOM   1690  CA  GLN A 215      -5.917   4.837 -26.304  1.00  1.00              
ATOM   1691  CB  GLN A 215      -6.285   4.872 -27.794  1.00  1.00              
ATOM   1692  CG  GLN A 215      -7.261   5.996 -28.139  1.00  1.00              
ATOM   1693  CD  GLN A 215      -8.588   5.656 -27.474  1.00  1.00              
ATOM   1694  OE1 GLN A 215      -8.715   4.636 -26.798  1.00  1.00              
ATOM   1695  NE2 GLN A 215      -9.607   6.534 -27.667  1.00  1.00              
ATOM   1696  C   GLN A 215      -5.303   3.514 -26.019  1.00  1.00              
ATOM   1697  O   GLN A 215      -5.977   2.606 -25.535  1.00  1.00              
ATOM   1698  N   HIS A 216      -3.999   3.375 -26.310  1.00  1.00              
ATOM   1699  CA  HIS A 216      -3.374   2.102 -26.148  1.00  1.00              
ATOM   1700  ND1 HIS A 216      -0.501   0.319 -25.452  1.00  1.00              
ATOM   1701  CG  HIS A 216      -1.327   0.685 -26.491  1.00  1.00              
ATOM   1702  CB  HIS A 216      -1.922   2.054 -26.649  1.00  1.00              
ATOM   1703  NE2 HIS A 216      -0.762  -1.489 -26.719  1.00  1.00              
ATOM   1704  CD2 HIS A 216      -1.475  -0.432 -27.256  1.00  1.00              
ATOM   1705  CE1 HIS A 216      -0.193  -0.990 -25.637  1.00  1.00              
ATOM   1706  C   HIS A 216      -3.368   1.704 -24.713  1.00  1.00              
ATOM   1707  O   HIS A 216      -3.676   0.555 -24.403  1.00  1.00              
ATOM   1708  N   LEU A 217      -3.016   2.623 -23.790  1.00  1.00              
ATOM   1709  CA  LEU A 217      -2.953   2.155 -22.441  1.00  1.00              
ATOM   1710  CB  LEU A 217      -2.119   2.943 -21.419  1.00  1.00              
ATOM   1711  CG  LEU A 217      -2.733   4.214 -20.892  1.00  1.00              
ATOM   1712  CD1 LEU A 217      -1.809   4.852 -19.845  1.00  1.00              
ATOM   1713  CD2 LEU A 217      -3.104   5.120 -22.055  1.00  1.00              
ATOM   1714  C   LEU A 217      -4.313   1.850 -21.911  1.00  1.00              
ATOM   1715  O   LEU A 217      -4.448   0.976 -21.061  1.00  1.00              
ATOM   1716  N   GLU A 218      -5.356   2.566 -22.373  1.00  1.00              
ATOM   1717  CA  GLU A 218      -6.681   2.325 -21.883  1.00  1.00              
ATOM   1718  CB  GLU A 218      -7.699   3.326 -22.463  1.00  1.00              
ATOM   1719  CG  GLU A 218      -9.049   3.334 -21.747  1.00  1.00              
ATOM   1720  CD  GLU A 218      -9.935   4.375 -22.420  1.00  1.00              
ATOM   1721  OE1 GLU A 218      -9.383   5.228 -23.165  1.00  1.00              
ATOM   1722  OE2 GLU A 218     -11.174   4.331 -22.197  1.00  1.00              
ATOM   1723  C   GLU A 218      -7.078   0.930 -22.263  1.00  1.00              
ATOM   1724  O   GLU A 218      -7.672   0.207 -21.466  1.00  1.00              
ATOM   1725  N   SER A 219      -6.751   0.509 -23.499  1.00  1.00              
ATOM   1726  CA  SER A 219      -7.116  -0.803 -23.950  1.00  1.00              
ATOM   1727  CB  SER A 219      -6.848  -1.016 -25.449  1.00  1.00              
ATOM   1728  OG  SER A 219      -7.232  -2.330 -25.824  1.00  1.00              
ATOM   1729  C   SER A 219      -6.332  -1.832 -23.200  1.00  1.00              
ATOM   1730  O   SER A 219      -6.841  -2.908 -22.894  1.00  1.00              
ATOM   1731  N   LEU A 220      -5.066  -1.515 -22.880  1.00  1.00              
ATOM   1732  CA  LEU A 220      -4.168  -2.425 -22.237  1.00  1.00              
ATOM   1733  CB  LEU A 220      -2.807  -1.759 -22.015  1.00  1.00              
ATOM   1734  CG  LEU A 220      -1.654  -2.733 -21.803  1.00  1.00              
ATOM   1735  CD1 LEU A 220      -1.881  -3.718 -20.652  1.00  1.00              
ATOM   1736  CD2 LEU A 220      -1.302  -3.365 -23.142  1.00  1.00              
ATOM   1737  C   LEU A 220      -4.721  -2.707 -20.882  1.00  1.00              
ATOM   1738  O   LEU A 220      -4.735  -3.847 -20.424  1.00  1.00              
ATOM   1739  N   PHE A 221      -5.196  -1.643 -20.216  1.00  1.00              
ATOM   1740  CA  PHE A 221      -5.665  -1.697 -18.869  1.00  1.00              
ATOM   1741  CB  PHE A 221      -5.850  -0.278 -18.309  1.00  1.00              
ATOM   1742  CG  PHE A 221      -5.778  -0.342 -16.826  1.00  1.00              
ATOM   1743  CD1 PHE A 221      -4.665  -0.889 -16.230  1.00  1.00              
ATOM   1744  CD2 PHE A 221      -6.814   0.097 -16.040  1.00  1.00              
ATOM   1745  CE1 PHE A 221      -4.566  -0.963 -14.864  1.00  1.00              
ATOM   1746  CE2 PHE A 221      -6.720   0.031 -14.672  1.00  1.00              
ATOM   1747  CZ  PHE A 221      -5.593  -0.493 -14.087  1.00  1.00              
ATOM   1748  C   PHE A 221      -6.921  -2.509 -18.826  1.00  1.00              
ATOM   1749  O   PHE A 221      -7.122  -3.291 -17.901  1.00  1.00              
ATOM   1750  N   THR A 222      -7.805  -2.354 -19.830  1.00  1.00              
ATOM   1751  CA  THR A 222      -9.026  -3.105 -19.854  1.00  1.00              
ATOM   1752  CB  THR A 222      -9.946  -2.704 -20.971  1.00  1.00              
ATOM   1753  OG1 THR A 222      -9.335  -2.950 -22.227  1.00  1.00              
ATOM   1754  CG2 THR A 222     -10.270  -1.208 -20.827  1.00  1.00              
ATOM   1755  C   THR A 222      -8.693  -4.556 -20.011  1.00  1.00              
ATOM   1756  O   THR A 222      -9.304  -5.409 -19.373  1.00  1.00              
ATOM   1757  N   ALA A 223      -7.708  -4.881 -20.868  1.00  1.00              
ATOM   1758  CA  ALA A 223      -7.353  -6.249 -21.104  1.00  1.00              
ATOM   1759  CB  ALA A 223      -6.257  -6.405 -22.171  1.00  1.00              
ATOM   1760  C   ALA A 223      -6.837  -6.853 -19.838  1.00  1.00              
ATOM   1761  O   ALA A 223      -7.204  -7.973 -19.493  1.00  1.00              
ATOM   1762  N   VAL A 224      -5.980  -6.121 -19.098  1.00  1.00              
ATOM   1763  CA  VAL A 224      -5.411  -6.671 -17.906  1.00  1.00              
ATOM   1764  CB  VAL A 224      -4.308  -5.851 -17.284  1.00  1.00              
ATOM   1765  CG1 VAL A 224      -3.101  -5.870 -18.239  1.00  1.00              
ATOM   1766  CG2 VAL A 224      -4.819  -4.441 -16.953  1.00  1.00              
ATOM   1767  C   VAL A 224      -6.491  -6.917 -16.902  1.00  1.00              
ATOM   1768  O   VAL A 224      -6.468  -7.940 -16.225  1.00  1.00              
ATOM   1769  N   THR A 225      -7.479  -6.009 -16.783  1.00  1.00              
ATOM   1770  CA  THR A 225      -8.507  -6.189 -15.805  1.00  1.00              
ATOM   1771  CB  THR A 225      -9.425  -5.004 -15.657  1.00  1.00              
ATOM   1772  OG1 THR A 225     -10.204  -5.145 -14.478  1.00  1.00              
ATOM   1773  CG2 THR A 225     -10.335  -4.874 -16.890  1.00  1.00              
ATOM   1774  C   THR A 225      -9.292  -7.421 -16.137  1.00  1.00              
ATOM   1775  O   THR A 225      -9.678  -8.167 -15.241  1.00  1.00              
ATOM   1776  N   ASN A 226      -9.539  -7.672 -17.437  1.00  1.00              
ATOM   1777  CA  ASN A 226     -10.289  -8.817 -17.866  1.00  1.00              
ATOM   1778  CB  ASN A 226     -10.505  -8.854 -19.391  1.00  1.00              
ATOM   1779  CG  ASN A 226     -11.567  -9.900 -19.711  1.00  1.00              
ATOM   1780  OD1 ASN A 226     -12.664  -9.566 -20.156  1.00  1.00              
ATOM   1781  ND2 ASN A 226     -11.238 -11.200 -19.482  1.00  1.00              
ATOM   1782  C   ASN A 226      -9.534 -10.052 -17.482  1.00  1.00              
ATOM   1783  O   ASN A 226     -10.125 -11.018 -17.003  1.00  1.00              
ATOM   1784  N   PHE A 227      -8.200 -10.052 -17.672  1.00  1.00              
ATOM   1785  CA  PHE A 227      -7.408 -11.210 -17.371  1.00  1.00              
ATOM   1786  CB  PHE A 227      -5.904 -11.050 -17.643  1.00  1.00              
ATOM   1787  CG  PHE A 227      -5.657 -11.095 -19.108  1.00  1.00              
ATOM   1788  CD1 PHE A 227      -5.723 -12.293 -19.781  1.00  1.00              
ATOM   1789  CD2 PHE A 227      -5.333  -9.954 -19.805  1.00  1.00              
ATOM   1790  CE1 PHE A 227      -5.490 -12.351 -21.134  1.00  1.00              
ATOM   1791  CE2 PHE A 227      -5.098 -10.007 -21.158  1.00  1.00              
ATOM   1792  CZ  PHE A 227      -5.178 -11.206 -21.826  1.00  1.00              
ATOM   1793  C   PHE A 227      -7.495 -11.505 -15.913  1.00  1.00              
ATOM   1794  O   PHE A 227      -7.683 -12.655 -15.524  1.00  1.00              
ATOM   1795  N   LEU A 228      -7.360 -10.469 -15.065  1.00  1.00              
ATOM   1796  CA  LEU A 228      -7.353 -10.691 -13.655  1.00  1.00              
ATOM   1797  CB  LEU A 228      -7.071  -9.433 -12.809  1.00  1.00              
ATOM   1798  CG  LEU A 228      -5.579  -9.040 -12.727  1.00  1.00              
ATOM   1799  CD1 LEU A 228      -4.784 -10.054 -11.887  1.00  1.00              
ATOM   1800  CD2 LEU A 228      -4.960  -8.826 -14.115  1.00  1.00              
ATOM   1801  C   LEU A 228      -8.662 -11.269 -13.227  1.00  1.00              
ATOM   1802  O   LEU A 228      -8.692 -12.173 -12.395  1.00  1.00              
ATOM   1803  N   LEU A 229      -9.783 -10.778 -13.786  1.00  1.00              
ATOM   1804  CA  LEU A 229     -11.064 -11.272 -13.378  1.00  1.00              
ATOM   1805  CB  LEU A 229     -12.244 -10.493 -13.983  1.00  1.00              
ATOM   1806  CG  LEU A 229     -12.342  -9.059 -13.426  1.00  1.00              
ATOM   1807  CD1 LEU A 229     -13.583  -8.329 -13.961  1.00  1.00              
ATOM   1808  CD2 LEU A 229     -12.261  -9.051 -11.889  1.00  1.00              
ATOM   1809  C   LEU A 229     -11.186 -12.724 -13.727  1.00  1.00              
ATOM   1810  O   LEU A 229     -11.667 -13.512 -12.916  1.00  1.00              
ATOM   1811  N   SER A 230     -10.735 -13.128 -14.930  1.00  1.00              
ATOM   1812  CA  SER A 230     -10.849 -14.503 -15.334  1.00  1.00              
ATOM   1813  CB  SER A 230     -10.304 -14.753 -16.751  1.00  1.00              
ATOM   1814  OG  SER A 230     -11.070 -14.034 -17.707  1.00  1.00              
ATOM   1815  C   SER A 230     -10.040 -15.337 -14.388  1.00  1.00              
ATOM   1816  O   SER A 230     -10.463 -16.405 -13.953  1.00  1.00              
ATOM   1817  N   LEU A 231      -8.848 -14.833 -14.039  1.00  1.00              
ATOM   1818  CA  LEU A 231      -7.890 -15.443 -13.168  1.00  1.00              
ATOM   1819  CB  LEU A 231      -6.581 -14.637 -13.135  1.00  1.00              
ATOM   1820  CG  LEU A 231      -5.522 -15.144 -12.145  1.00  1.00              
ATOM   1821  CD1 LEU A 231      -5.087 -16.586 -12.446  1.00  1.00              
ATOM   1822  CD2 LEU A 231      -4.346 -14.159 -12.096  1.00  1.00              
ATOM   1823  C   LEU A 231      -8.450 -15.516 -11.780  1.00  1.00              
ATOM   1824  O   LEU A 231      -8.041 -16.362 -10.989  1.00  1.00              
ATOM   1825  N   GLY A 232      -9.364 -14.600 -11.412  1.00  1.00              
ATOM   1826  CA  GLY A 232      -9.919 -14.682 -10.091  1.00  1.00              
ATOM   1827  C   GLY A 232      -9.298 -13.617  -9.242  1.00  1.00              
ATOM   1828  O   GLY A 232      -9.776 -13.348  -8.143  1.00  1.00              
ATOM   1829  N   ILE A 233      -8.221 -12.977  -9.739  1.00  1.00              
ATOM   1830  CA  ILE A 233      -7.563 -11.920  -9.018  1.00  1.00              
ATOM   1831  CB  ILE A 233      -6.211 -11.570  -9.592  1.00  1.00              
ATOM   1832  CG2 ILE A 233      -5.752 -10.240  -8.973  1.00  1.00              
ATOM   1833  CG1 ILE A 233      -5.192 -12.712  -9.426  1.00  1.00              
ATOM   1834  CD1 ILE A 233      -4.732 -12.972  -7.994  1.00  1.00              
ATOM   1835  C   ILE A 233      -8.417 -10.698  -9.162  1.00  1.00              
ATOM   1836  O   ILE A 233      -8.781 -10.305 -10.270  1.00  1.00              
ATOM   1837  N   HIS A 234      -8.745 -10.053  -8.025  1.00  1.00              
ATOM   1838  CA  HIS A 234      -9.620  -8.916  -8.025  1.00  1.00              
ATOM   1839  ND1 HIS A 234     -13.006  -8.029  -6.424  1.00  1.00              
ATOM   1840  CG  HIS A 234     -11.960  -8.221  -7.300  1.00  1.00              
ATOM   1841  CB  HIS A 234     -10.764  -9.073  -7.007  1.00  1.00              
ATOM   1842  NE2 HIS A 234     -13.518  -6.913  -8.279  1.00  1.00              
ATOM   1843  CD2 HIS A 234     -12.291  -7.533  -8.428  1.00  1.00              
ATOM   1844  CE1 HIS A 234     -13.909  -7.240  -7.059  1.00  1.00              
ATOM   1845  C   HIS A 234      -8.801  -7.730  -7.628  1.00  1.00              
ATOM   1846  O   HIS A 234      -7.890  -7.853  -6.818  1.00  1.00              
ATOM   1847  N   LEU A 235      -9.075  -6.549  -8.220  1.00  1.00              
ATOM   1848  CA  LEU A 235      -8.335  -5.362  -7.888  1.00  1.00              
ATOM   1849  CB  LEU A 235      -7.662  -4.660  -9.079  1.00  1.00              
ATOM   1850  CG  LEU A 235      -6.616  -5.516  -9.810  1.00  1.00              
ATOM   1851  CD1 LEU A 235      -7.279  -6.645 -10.607  1.00  1.00              
ATOM   1852  CD2 LEU A 235      -5.683  -4.664 -10.677  1.00  1.00              
ATOM   1853  C   LEU A 235      -9.302  -4.394  -7.324  1.00  1.00              
ATOM   1854  O   LEU A 235     -10.487  -4.449  -7.645  1.00  1.00              
ATOM   1855  N   ASN A 236      -8.814  -3.481  -6.462  1.00  1.00              
ATOM   1856  CA  ASN A 236      -9.708  -2.537  -5.862  1.00  1.00              
ATOM   1857  CB  ASN A 236      -9.434  -2.268  -4.367  1.00  1.00              
ATOM   1858  CG  ASN A 236      -8.091  -1.575  -4.177  1.00  1.00              
ATOM   1859  OD1 ASN A 236      -7.925  -0.812  -3.227  1.00  1.00              
ATOM   1860  ND2 ASN A 236      -7.110  -1.833  -5.081  1.00  1.00              
ATOM   1861  C   ASN A 236      -9.651  -1.253  -6.630  1.00  1.00              
ATOM   1862  O   ASN A 236      -8.593  -0.731  -6.989  1.00  1.00              
ATOM   1863  N   PRO A 237     -10.846  -0.841  -6.977  1.00  1.00              
ATOM   1864  CA  PRO A 237     -11.078   0.413  -7.645  1.00  1.00              
ATOM   1865  CD  PRO A 237     -11.827  -1.837  -7.379  1.00  1.00              
ATOM   1866  CB  PRO A 237     -12.464   0.314  -8.280  1.00  1.00              
ATOM   1867  CG  PRO A 237     -12.654  -1.193  -8.503  1.00  1.00              
ATOM   1868  C   PRO A 237     -10.955   1.607  -6.746  1.00  1.00              
ATOM   1869  O   PRO A 237     -10.793   2.717  -7.252  1.00  1.00              
ATOM   1870  N   ASN A 238     -11.011   1.417  -5.416  1.00  1.00              
ATOM   1871  CA  ASN A 238     -11.044   2.531  -4.518  1.00  1.00              
ATOM   1872  CB  ASN A 238     -11.039   2.110  -3.040  1.00  1.00              
ATOM   1873  CG  ASN A 238     -12.413   1.544  -2.715  1.00  1.00              
ATOM   1874  OD1 ASN A 238     -12.557   0.363  -2.401  1.00  1.00              
ATOM   1875  ND2 ASN A 238     -13.458   2.411  -2.793  1.00  1.00              
ATOM   1876  C   ASN A 238      -9.855   3.403  -4.749  1.00  1.00              
ATOM   1877  O   ASN A 238      -9.998   4.622  -4.747  1.00  1.00              
ATOM   1878  N   LYS A 239      -8.646   2.838  -4.939  1.00  1.00              
ATOM   1879  CA  LYS A 239      -7.546   3.737  -5.146  1.00  1.00              
ATOM   1880  CB  LYS A 239      -6.486   3.691  -4.031  1.00  1.00              
ATOM   1881  CG  LYS A 239      -6.961   4.225  -2.678  1.00  1.00              
ATOM   1882  CD  LYS A 239      -7.923   3.293  -1.937  1.00  1.00              
ATOM   1883  CE  LYS A 239      -7.211   2.239  -1.085  1.00  1.00              
ATOM   1884  NZ  LYS A 239      -8.205   1.423  -0.351  1.00  1.00              
ATOM   1885  C   LYS A 239      -6.819   3.399  -6.415  1.00  1.00              
ATOM   1886  O   LYS A 239      -5.598   3.246  -6.410  1.00  1.00              
ATOM   1887  N   THR A 240      -7.524   3.338  -7.558  1.00  1.00              
ATOM   1888  CA  THR A 240      -6.835   2.988  -8.764  1.00  1.00              
ATOM   1889  CB  THR A 240      -7.662   2.078  -9.630  1.00  1.00              
ATOM   1890  OG1 THR A 240      -8.033   0.926  -8.887  1.00  1.00              
ATOM   1891  CG2 THR A 240      -6.840   1.649 -10.856  1.00  1.00              
ATOM   1892  C   THR A 240      -6.497   4.233  -9.537  1.00  1.00              
ATOM   1893  O   THR A 240      -7.072   5.302  -9.335  1.00  1.00              
ATOM   1894  N   LYS A 241      -5.493   4.134 -10.427  1.00  1.00              
ATOM   1895  CA  LYS A 241      -5.183   5.245 -11.276  1.00  1.00              
ATOM   1896  CB  LYS A 241      -3.790   5.831 -11.011  1.00  1.00              
ATOM   1897  CG  LYS A 241      -3.726   6.602  -9.692  1.00  1.00              
ATOM   1898  CD  LYS A 241      -2.307   6.880  -9.199  1.00  1.00              
ATOM   1899  CE  LYS A 241      -2.251   7.967  -8.129  1.00  1.00              
ATOM   1900  NZ  LYS A 241      -0.874   8.488  -8.007  1.00  1.00              
ATOM   1901  C   LYS A 241      -5.202   4.675 -12.647  1.00  1.00              
ATOM   1902  O   LYS A 241      -4.406   3.786 -12.941  1.00  1.00              
ATOM   1903  N   ARG A 242      -6.131   5.125 -13.518  1.00  1.00              
ATOM   1904  CA  ARG A 242      -6.079   4.547 -14.830  1.00  1.00              
ATOM   1905  CB  ARG A 242      -7.241   3.613 -15.237  1.00  1.00              
ATOM   1906  CG  ARG A 242      -8.659   4.168 -15.265  1.00  1.00              
ATOM   1907  CD  ARG A 242      -9.675   3.035 -15.448  1.00  1.00              
ATOM   1908  NE  ARG A 242      -9.252   2.254 -16.650  1.00  1.00              
ATOM   1909  CZ  ARG A 242      -9.866   1.079 -16.986  1.00  1.00              
ATOM   1910  NH1 ARG A 242     -10.911   0.606 -16.246  1.00  1.00              
ATOM   1911  NH2 ARG A 242      -9.428   0.368 -18.066  1.00  1.00              
ATOM   1912  C   ARG A 242      -5.805   5.594 -15.869  1.00  1.00              
ATOM   1913  O   ARG A 242      -6.453   6.634 -15.972  1.00  1.00              
ATOM   1914  N   TRP A 243      -4.741   5.286 -16.626  1.00  1.00              
ATOM   1915  CA  TRP A 243      -4.028   5.932 -17.693  1.00  1.00              
ATOM   1916  CB  TRP A 243      -4.541   5.718 -19.150  1.00  1.00              
ATOM   1917  CG  TRP A 243      -4.948   6.860 -20.042  1.00  1.00              
ATOM   1918  CD2 TRP A 243      -3.933   7.650 -20.685  1.00  1.00              
ATOM   1919  CD1 TRP A 243      -6.150   7.395 -20.391  1.00  1.00              
ATOM   1920  NE1 TRP A 243      -5.943   8.495 -21.189  1.00  1.00              
ATOM   1921  CE2 TRP A 243      -4.581   8.655 -21.372  1.00  1.00              
ATOM   1922  CE3 TRP A 243      -2.564   7.596 -20.609  1.00  1.00              
ATOM   1923  CZ2 TRP A 243      -3.859   9.619 -21.996  1.00  1.00              
ATOM   1924  CZ3 TRP A 243      -1.836   8.500 -21.337  1.00  1.00              
ATOM   1925  CH2 TRP A 243      -2.485   9.499 -22.019  1.00  1.00              
ATOM   1926  C   TRP A 243      -3.698   7.354 -17.309  1.00  1.00              
ATOM   1927  O   TRP A 243      -3.689   8.289 -18.102  1.00  1.00              
ATOM   1928  N   GLY A 244      -3.376   7.583 -16.032  1.00  1.00              
ATOM   1929  CA  GLY A 244      -2.969   8.911 -15.686  1.00  1.00              
ATOM   1930  C   GLY A 244      -1.589   9.139 -16.217  1.00  1.00              
ATOM   1931  O   GLY A 244      -0.740   8.253 -16.176  1.00  1.00              
ATOM   1932  N   TYR A 245      -1.328  10.374 -16.688  1.00  1.00              
ATOM   1933  CA  TYR A 245      -0.044  10.774 -17.190  1.00  1.00              
ATOM   1934  CB  TYR A 245      -0.008  12.213 -17.734  1.00  1.00              
ATOM   1935  CG  TYR A 245      -0.463  12.202 -19.152  1.00  1.00              
ATOM   1936  CD1 TYR A 245      -1.794  12.263 -19.489  1.00  1.00              
ATOM   1937  CD2 TYR A 245       0.476  12.120 -20.154  1.00  1.00              
ATOM   1938  CE1 TYR A 245      -2.175  12.251 -20.812  1.00  1.00              
ATOM   1939  CE2 TYR A 245       0.101  12.110 -21.474  1.00  1.00              
ATOM   1940  CZ  TYR A 245      -1.227  12.176 -21.804  1.00  1.00              
ATOM   1941  OH  TYR A 245      -1.609  12.164 -23.161  1.00  1.00              
ATOM   1942  C   TYR A 245       0.946  10.691 -16.081  1.00  1.00              
ATOM   1943  O   TYR A 245       2.127  10.472 -16.338  1.00  1.00              
ATOM   1944  N   SER A 246       0.515  10.962 -14.832  1.00  1.00              
ATOM   1945  CA  SER A 246       1.423  10.847 -13.723  1.00  1.00              
ATOM   1946  CB  SER A 246       1.808  12.189 -13.077  1.00  1.00              
ATOM   1947  OG  SER A 246       2.557  12.982 -13.985  1.00  1.00              
ATOM   1948  C   SER A 246       0.733  10.060 -12.654  1.00  1.00              
ATOM   1949  O   SER A 246      -0.438  10.295 -12.362  1.00  1.00              
ATOM   1950  N   LEU A 247       1.454   9.095 -12.045  1.00  1.00              
ATOM   1951  CA  LEU A 247       0.894   8.286 -11.001  1.00  1.00              
ATOM   1952  CB  LEU A 247       0.447   6.883 -11.444  1.00  1.00              
ATOM   1953  CG  LEU A 247      -0.755   6.877 -12.400  1.00  1.00              
ATOM   1954  CD1 LEU A 247      -1.281   5.452 -12.625  1.00  1.00              
ATOM   1955  CD2 LEU A 247      -1.842   7.849 -11.930  1.00  1.00              
ATOM   1956  C   LEU A 247       1.921   8.078  -9.927  1.00  1.00              
ATOM   1957  O   LEU A 247       3.045   8.583  -9.987  1.00  1.00              
ATOM   1958  N   ASN A 248       1.511   7.343  -8.871  1.00  1.00              
ATOM   1959  CA  ASN A 248       2.423   7.014  -7.816  1.00  1.00              
ATOM   1960  CB  ASN A 248       1.966   7.494  -6.428  1.00  1.00              
ATOM   1961  CG  ASN A 248       3.162   7.435  -5.484  1.00  1.00              
ATOM   1962  OD1 ASN A 248       3.827   8.437  -5.227  1.00  1.00              
ATOM   1963  ND2 ASN A 248       3.448   6.221  -4.944  1.00  1.00              
ATOM   1964  C   ASN A 248       2.499   5.518  -7.808  1.00  1.00              
ATOM   1965  O   ASN A 248       1.498   4.830  -7.986  1.00  1.00              
ATOM   1966  N   PHE A 249       3.709   4.962  -7.653  1.00  1.00              
ATOM   1967  CA  PHE A 249       3.857   3.553  -7.670  1.00  1.00              
ATOM   1968  CB  PHE A 249       4.140   3.149  -9.130  1.00  1.00              
ATOM   1969  CG  PHE A 249       4.582   1.752  -9.338  1.00  1.00              
ATOM   1970  CD1 PHE A 249       3.979   0.680  -8.729  1.00  1.00              
ATOM   1971  CD2 PHE A 249       5.586   1.526 -10.245  1.00  1.00              
ATOM   1972  CE1 PHE A 249       4.427  -0.595  -8.992  1.00  1.00              
ATOM   1973  CE2 PHE A 249       6.031   0.256 -10.510  1.00  1.00              
ATOM   1974  CZ  PHE A 249       5.452  -0.812  -9.877  1.00  1.00              
ATOM   1975  C   PHE A 249       4.923   3.189  -6.681  1.00  1.00              
ATOM   1976  O   PHE A 249       6.093   3.543  -6.823  1.00  1.00              
ATOM   1977  N   MET A 250       4.484   2.503  -5.608  1.00  1.00              
ATOM   1978  CA  MET A 250       5.264   2.003  -4.510  1.00  1.00              
ATOM   1979  CB  MET A 250       5.984   0.662  -4.755  1.00  1.00              
ATOM   1980  CG  MET A 250       4.968  -0.491  -4.814  1.00  1.00              
ATOM   1981  SD  MET A 250       5.613  -2.191  -4.697  1.00  1.00              
ATOM   1982  CE  MET A 250       6.037  -2.106  -2.934  1.00  1.00              
ATOM   1983  C   MET A 250       6.134   3.041  -3.891  1.00  1.00              
ATOM   1984  O   MET A 250       7.300   2.797  -3.591  1.00  1.00              
ATOM   1985  N   GLY A 251       5.565   4.231  -3.640  1.00  1.00              
ATOM   1986  CA  GLY A 251       6.315   5.240  -2.955  1.00  1.00              
ATOM   1987  C   GLY A 251       6.907   6.201  -3.933  1.00  1.00              
ATOM   1988  O   GLY A 251       7.445   7.230  -3.521  1.00  1.00              
ATOM   1989  N   TYR A 252       6.856   5.909  -5.252  1.00  1.00              
ATOM   1990  CA  TYR A 252       7.315   6.974  -6.086  1.00  1.00              
ATOM   1991  CB  TYR A 252       8.775   7.050  -6.605  1.00  1.00              
ATOM   1992  CG  TYR A 252       9.402   5.923  -7.345  1.00  1.00              
ATOM   1993  CD1 TYR A 252       9.178   5.735  -8.687  1.00  1.00              
ATOM   1994  CD2 TYR A 252      10.286   5.098  -6.687  1.00  1.00              
ATOM   1995  CE1 TYR A 252       9.801   4.706  -9.350  1.00  1.00              
ATOM   1996  CE2 TYR A 252      10.911   4.068  -7.347  1.00  1.00              
ATOM   1997  CZ  TYR A 252      10.664   3.873  -8.682  1.00  1.00              
ATOM   1998  OH  TYR A 252      11.297   2.825  -9.378  1.00  1.00              
ATOM   1999  C   TYR A 252       6.329   7.493  -7.054  1.00  1.00              
ATOM   2000  O   TYR A 252       5.233   6.980  -7.228  1.00  1.00              
ATOM   2001  N   ILE A 253       6.689   8.635  -7.644  1.00  1.00              
ATOM   2002  CA  ILE A 253       5.812   9.377  -8.493  1.00  1.00              
ATOM   2003  CB  ILE A 253       5.751  10.823  -8.107  1.00  1.00              
ATOM   2004  CG2 ILE A 253       5.025  11.567  -9.226  1.00  1.00              
ATOM   2005  CG1 ILE A 253       5.081  11.019  -6.740  1.00  1.00              
ATOM   2006  CD1 ILE A 253       3.587  10.701  -6.752  1.00  1.00              
ATOM   2007  C   ILE A 253       6.325   9.301  -9.899  1.00  1.00              
ATOM   2008  O   ILE A 253       7.526   9.170 -10.133  1.00  1.00              
ATOM   2009  N   ILE A 254       5.421   9.318 -10.900  1.00  1.00              
ATOM   2010  CA  ILE A 254       5.981   9.274 -12.211  1.00  1.00              
ATOM   2011  CB  ILE A 254       5.749   7.986 -12.949  1.00  1.00              
ATOM   2012  CG2 ILE A 254       6.577   8.036 -14.240  1.00  1.00              
ATOM   2013  CG1 ILE A 254       6.148   6.783 -12.093  1.00  1.00              
ATOM   2014  CD1 ILE A 254       5.667   5.457 -12.678  1.00  1.00              
ATOM   2015  C   ILE A 254       5.340  10.323 -13.058  1.00  1.00              
ATOM   2016  O   ILE A 254       4.173  10.676 -12.921  1.00  1.00              
ATOM   2017  N   GLY A 255       6.172  10.839 -13.961  1.00  1.00              
ATOM   2018  CA  GLY A 255       5.973  11.744 -15.041  1.00  1.00              
ATOM   2019  C   GLY A 255       7.158  11.206 -15.748  1.00  1.00              
ATOM   2020  O   GLY A 255       7.770  10.328 -15.151  1.00  1.00              
ATOM   2021  N   SER A 256       7.586  11.720 -16.910  1.00  1.00              
ATOM   2022  CA  SER A 256       8.626  11.075 -17.681  1.00  1.00              
ATOM   2023  CB  SER A 256       9.136  11.923 -18.859  1.00  1.00              
ATOM   2024  OG  SER A 256       8.128  12.034 -19.852  1.00  1.00              
ATOM   2025  C   SER A 256       9.821  10.698 -16.848  1.00  1.00              
ATOM   2026  O   SER A 256      10.541   9.766 -17.204  1.00  1.00              
ATOM   2027  N   TRP A 257      10.067  11.397 -15.720  1.00  1.00              
ATOM   2028  CA  TRP A 257      11.090  10.943 -14.817  1.00  1.00              
ATOM   2029  CB  TRP A 257      12.201  11.954 -14.578  1.00  1.00              
ATOM   2030  CG  TRP A 257      13.048  12.166 -15.798  1.00  1.00              
ATOM   2031  CD2 TRP A 257      14.446  11.864 -15.863  1.00  1.00              
ATOM   2032  CD1 TRP A 257      12.723  12.756 -16.984  1.00  1.00              
ATOM   2033  NE1 TRP A 257      13.835  12.846 -17.783  1.00  1.00              
ATOM   2034  CE2 TRP A 257      14.904  12.304 -17.104  1.00  1.00              
ATOM   2035  CE3 TRP A 257      15.285  11.297 -14.949  1.00  1.00              
ATOM   2036  CZ2 TRP A 257      16.216  12.182 -17.452  1.00  1.00              
ATOM   2037  CZ3 TRP A 257      16.603  11.150 -15.315  1.00  1.00              
ATOM   2038  CH2 TRP A 257      17.058  11.585 -16.541  1.00  1.00              
ATOM   2039  C   TRP A 257      10.411  10.703 -13.515  1.00  1.00              
ATOM   2040  O   TRP A 257       9.366  11.294 -13.245  1.00  1.00              
ATOM   2041  N   GLY A 258      10.990   9.819 -12.676  1.00  1.00              
ATOM   2042  CA  GLY A 258      10.345   9.479 -11.442  1.00  1.00              
ATOM   2043  C   GLY A 258      10.855  10.370 -10.370  1.00  1.00              
ATOM   2044  O   GLY A 258      12.039  10.329 -10.044  1.00  1.00              
ATOM   2045  N   THR A 259       9.984  11.229  -9.795  1.00  1.00              
ATOM   2046  CA  THR A 259      10.506  11.834  -8.617  1.00  1.00              
ATOM   2047  CB  THR A 259       9.679  12.931  -8.004  1.00  1.00              
ATOM   2048  OG1 THR A 259       8.403  12.451  -7.618  1.00  1.00              
ATOM   2049  CG2 THR A 259       9.541  14.073  -9.029  1.00  1.00              
ATOM   2050  C   THR A 259      10.456  10.603  -7.828  1.00  1.00              
ATOM   2051  O   THR A 259       9.417   9.965  -7.814  1.00  1.00              
ATOM   2052  N   LEU A 260      11.598  10.165  -7.293  1.00  1.00              
ATOM   2053  CA  LEU A 260      11.664   8.822  -6.810  1.00  1.00              
ATOM   2054  CB  LEU A 260      13.025   8.133  -6.977  1.00  1.00              
ATOM   2055  CG  LEU A 260      13.162   7.501  -8.372  1.00  1.00              
ATOM   2056  CD1 LEU A 260      14.535   6.854  -8.565  1.00  1.00              
ATOM   2057  CD2 LEU A 260      12.028   6.492  -8.618  1.00  1.00              
ATOM   2058  C   LEU A 260      11.157   8.658  -5.444  1.00  1.00              
ATOM   2059  O   LEU A 260      11.001   7.494  -5.093  1.00  1.00              
ATOM   2060  N   PRO A 261      10.652   9.675  -4.777  1.00  1.00              
ATOM   2061  CA  PRO A 261      10.824   9.785  -3.360  1.00  1.00              
ATOM   2062  CD  PRO A 261       9.232   9.861  -5.074  1.00  1.00              
ATOM   2063  CB  PRO A 261       9.440   9.428  -2.786  1.00  1.00              
ATOM   2064  CG  PRO A 261       8.451   9.984  -3.781  1.00  1.00              
ATOM   2065  C   PRO A 261      11.926   9.001  -2.714  1.00  1.00              
ATOM   2066  O   PRO A 261      12.745   9.630  -2.075  1.00  1.00              
ATOM   2067  N   GLN A 262      12.059   7.690  -2.840  1.00  1.00              
ATOM   2068  CA  GLN A 262      12.952   6.802  -2.168  1.00  1.00              
ATOM   2069  CB  GLN A 262      14.352   7.365  -1.950  1.00  1.00              
ATOM   2070  CG  GLN A 262      15.400   6.268  -2.128  1.00  1.00              
ATOM   2071  CD  GLN A 262      15.295   5.789  -3.580  1.00  1.00              
ATOM   2072  OE1 GLN A 262      14.981   4.628  -3.839  1.00  1.00              
ATOM   2073  NE2 GLN A 262      15.552   6.705  -4.554  1.00  1.00              
ATOM   2074  C   GLN A 262      12.166   6.450  -0.946  1.00  1.00              
ATOM   2075  O   GLN A 262      12.427   5.487  -0.233  1.00  1.00              
ATOM   2076  N   ASP A 263      11.039   7.176  -0.866  1.00  1.00              
ATOM   2077  CA  ASP A 263       9.876   7.208  -0.061  1.00  1.00              
ATOM   2078  CB  ASP A 263       9.169   5.847   0.054  1.00  1.00              
ATOM   2079  CG  ASP A 263       7.823   6.059   0.742  1.00  1.00              
ATOM   2080  OD1 ASP A 263       7.517   7.224   1.114  1.00  1.00              
ATOM   2081  OD2 ASP A 263       7.079   5.057   0.906  1.00  1.00              
ATOM   2082  C   ASP A 263      10.205   7.699   1.302  1.00  1.00              
ATOM   2083  O   ASP A 263       9.568   8.635   1.772  1.00  1.00              
ATOM   2084  N   HIS A 264      11.248   7.154   1.948  1.00  1.00              
ATOM   2085  CA  HIS A 264      11.527   7.619   3.275  1.00  1.00              
ATOM   2086  ND1 HIS A 264      13.464   8.011   5.956  1.00  1.00              
ATOM   2087  CG  HIS A 264      12.597   7.029   5.532  1.00  1.00              
ATOM   2088  CB  HIS A 264      12.383   6.646   4.097  1.00  1.00              
ATOM   2089  NE2 HIS A 264      12.588   7.104   7.784  1.00  1.00              
ATOM   2090  CD2 HIS A 264      12.066   6.489   6.661  1.00  1.00              
ATOM   2091  CE1 HIS A 264      13.421   8.011   7.311  1.00  1.00              
ATOM   2092  C   HIS A 264      12.175   8.976   3.195  1.00  1.00              
ATOM   2093  O   HIS A 264      11.870   9.864   3.981  1.00  1.00              
ATOM   2094  N   ILE A 265      13.083   9.160   2.219  1.00  1.00              
ATOM   2095  CA  ILE A 265      13.856  10.346   1.910  1.00  1.00              
ATOM   2096  CB  ILE A 265      15.119  10.184   1.061  1.00  1.00              
ATOM   2097  CG2 ILE A 265      14.768   9.764  -0.331  1.00  1.00              
ATOM   2098  CG1 ILE A 265      15.966  11.468   0.977  1.00  1.00              
ATOM   2099  CD1 ILE A 265      17.051  11.407  -0.092  1.00  1.00              
ATOM   2100  C   ILE A 265      12.967  11.422   1.313  1.00  1.00              
ATOM   2101  O   ILE A 265      13.440  12.353   0.673  1.00  1.00              
ATOM   2102  N   VAL A 266      11.637  11.250   1.225  1.00  1.00              
ATOM   2103  CA  VAL A 266      11.009  12.302   0.468  1.00  1.00              
ATOM   2104  CB  VAL A 266      10.855  11.838  -0.849  1.00  1.00              
ATOM   2105  CG1 VAL A 266      12.075  12.219  -1.702  1.00  1.00              
ATOM   2106  CG2 VAL A 266      10.809  10.384  -0.361  1.00  1.00              
ATOM   2107  C   VAL A 266       9.702  12.764   0.916  1.00  1.00              
ATOM   2108  O   VAL A 266       9.556  13.214   2.039  1.00  1.00              
ATOM   2109  N   GLN A 267       8.745  12.740  -0.029  1.00  1.00              
ATOM   2110  CA  GLN A 267       7.463  13.338   0.173  1.00  1.00              
ATOM   2111  CB  GLN A 267       6.529  13.130  -1.024  1.00  1.00              
ATOM   2112  CG  GLN A 267       7.029  13.797  -2.305  1.00  1.00              
ATOM   2113  CD  GLN A 267       6.011  13.507  -3.395  1.00  1.00              
ATOM   2114  OE1 GLN A 267       6.336  12.925  -4.430  1.00  1.00              
ATOM   2115  NE2 GLN A 267       4.737  13.921  -3.159  1.00  1.00              
ATOM   2116  C   GLN A 267       6.797  12.734   1.363  1.00  1.00              
ATOM   2117  O   GLN A 267       6.274  13.457   2.208  1.00  1.00              
ATOM   2118  N   LYS A 268       6.821  11.398   1.493  1.00  1.00              
ATOM   2119  CA  LYS A 268       6.128  10.791   2.600  1.00  1.00              
ATOM   2120  CB  LYS A 268       6.190   9.249   2.525  1.00  1.00              
ATOM   2121  CG  LYS A 268       5.525   8.489   3.678  1.00  1.00              
ATOM   2122  CD  LYS A 268       6.305   8.563   4.992  1.00  1.00              
ATOM   2123  CE  LYS A 268       7.680   7.894   4.905  1.00  1.00              
ATOM   2124  NZ  LYS A 268       8.398   8.029   6.192  1.00  1.00              
ATOM   2125  C   LYS A 268       6.736  11.260   3.890  1.00  1.00              
ATOM   2126  O   LYS A 268       6.025  11.589   4.838  1.00  1.00              
ATOM   2127  N   ILE A 269       8.076  11.325   3.966  1.00  1.00              
ATOM   2128  CA  ILE A 269       8.680  11.707   5.211  1.00  1.00              
ATOM   2129  CB  ILE A 269      10.177  11.580   5.262  1.00  1.00              
ATOM   2130  CG2 ILE A 269      10.826  12.675   4.406  1.00  1.00              
ATOM   2131  CG1 ILE A 269      10.653  11.600   6.721  1.00  1.00              
ATOM   2132  CD1 ILE A 269      12.128  11.233   6.880  1.00  1.00              
ATOM   2133  C   ILE A 269       8.307  13.118   5.539  1.00  1.00              
ATOM   2134  O   ILE A 269       8.064  13.448   6.697  1.00  1.00              
ATOM   2135  N   LYS A 270       8.256  13.979   4.509  1.00  1.00              
ATOM   2136  CA  LYS A 270       7.976  15.382   4.575  1.00  1.00              
ATOM   2137  CB  LYS A 270       7.999  16.013   3.173  1.00  1.00              
ATOM   2138  CG  LYS A 270       7.334  17.385   3.092  1.00  1.00              
ATOM   2139  CD  LYS A 270       7.554  18.091   1.760  1.00  1.00              
ATOM   2140  CE  LYS A 270       8.986  18.572   1.555  1.00  1.00              
ATOM   2141  NZ  LYS A 270       9.315  18.510   0.115  1.00  1.00              
ATOM   2142  C   LYS A 270       6.614  15.602   5.140  1.00  1.00              
ATOM   2143  O   LYS A 270       6.409  16.602   5.818  1.00  1.00              
ATOM   2144  N   GLU A 271       5.625  14.750   4.803  1.00  1.00              
ATOM   2145  CA  GLU A 271       4.314  14.884   5.372  1.00  1.00              
ATOM   2146  CB  GLU A 271       3.234  14.061   4.644  1.00  1.00              
ATOM   2147  CG  GLU A 271       3.461  12.551   4.696  1.00  1.00              
ATOM   2148  CD  GLU A 271       2.270  11.871   4.033  1.00  1.00              
ATOM   2149  OE1 GLU A 271       2.023  12.146   2.828  1.00  1.00              
ATOM   2150  OE2 GLU A 271       1.591  11.068   4.727  1.00  1.00              
ATOM   2151  C   GLU A 271       4.331  14.439   6.807  1.00  1.00              
ATOM   2152  O   GLU A 271       3.718  15.071   7.666  1.00  1.00              
ATOM   2153  N   CYS A 272       5.044  13.330   7.104  1.00  1.00              
ATOM   2154  CA  CYS A 272       5.054  12.777   8.431  1.00  1.00              
ATOM   2155  CB  CYS A 272       5.955  11.536   8.548  1.00  1.00              
ATOM   2156  SG  CYS A 272       5.377  10.158   7.513  1.00  1.00              
ATOM   2157  C   CYS A 272       5.589  13.815   9.357  1.00  1.00              
ATOM   2158  O   CYS A 272       4.940  14.173  10.340  1.00  1.00              
ATOM   2159  N   PHE A 273       6.792  14.342   9.065  1.00  1.00              
ATOM   2160  CA  PHE A 273       7.219  15.460   9.840  1.00  1.00              
ATOM   2161  CB  PHE A 273       8.677  15.921   9.629  1.00  1.00              
ATOM   2162  CG  PHE A 273       9.628  15.169  10.505  1.00  1.00              
ATOM   2163  CD1 PHE A 273      10.146  13.946  10.149  1.00  1.00              
ATOM   2164  CD2 PHE A 273      10.023  15.722  11.704  1.00  1.00              
ATOM   2165  CE1 PHE A 273      11.029  13.292  10.981  1.00  1.00              
ATOM   2166  CE2 PHE A 273      10.904  15.075  12.538  1.00  1.00              
ATOM   2167  CZ  PHE A 273      11.411  13.851  12.177  1.00  1.00              
ATOM   2168  C   PHE A 273       6.340  16.524   9.309  1.00  1.00              
ATOM   2169  O   PHE A 273       5.822  16.378   8.212  1.00  1.00              
ATOM   2170  N   ARG A 274       6.069  17.597  10.052  1.00  1.00              
ATOM   2171  CA  ARG A 274       5.206  18.555   9.434  1.00  1.00              
ATOM   2172  CB  ARG A 274       4.504  19.446  10.472  1.00  1.00              
ATOM   2173  CG  ARG A 274       5.476  20.198  11.385  1.00  1.00              
ATOM   2174  CD  ARG A 274       4.909  20.483  12.777  1.00  1.00              
ATOM   2175  NE  ARG A 274       3.701  21.339  12.622  1.00  1.00              
ATOM   2176  CZ  ARG A 274       3.670  22.583  13.183  1.00  1.00              
ATOM   2177  NH1 ARG A 274       4.751  23.049  13.875  1.00  1.00              
ATOM   2178  NH2 ARG A 274       2.552  23.357  13.062  1.00  1.00              
ATOM   2179  C   ARG A 274       6.068  19.402   8.540  1.00  1.00              
ATOM   2180  O   ARG A 274       6.815  20.268   8.988  1.00  1.00              
ATOM   2181  N   LYS A 275       5.987  19.109   7.230  1.00  1.00              
ATOM   2182  CA  LYS A 275       6.642  19.722   6.108  1.00  1.00              
ATOM   2183  CB  LYS A 275       6.489  21.247   6.002  1.00  1.00              
ATOM   2184  CG  LYS A 275       5.175  21.681   5.355  1.00  1.00              
ATOM   2185  CD  LYS A 275       5.019  21.186   3.914  1.00  1.00              
ATOM   2186  CE  LYS A 275       6.110  21.694   2.968  1.00  1.00              
ATOM   2187  NZ  LYS A 275       6.067  23.172   2.890  1.00  1.00              
ATOM   2188  C   LYS A 275       8.103  19.400   6.047  1.00  1.00              
ATOM   2189  O   LYS A 275       8.536  18.859   5.036  1.00  1.00              
ATOM   2190  N   LEU A 276       8.904  19.645   7.108  1.00  1.00              
ATOM   2191  CA  LEU A 276      10.308  19.292   7.021  1.00  1.00              
ATOM   2192  CB  LEU A 276      11.020  19.703   5.710  1.00  1.00              
ATOM   2193  CG  LEU A 276      12.082  18.701   5.190  1.00  1.00              
ATOM   2194  CD1 LEU A 276      13.177  18.359   6.207  1.00  1.00              
ATOM   2195  CD2 LEU A 276      11.402  17.455   4.598  1.00  1.00              
ATOM   2196  C   LEU A 276      10.924  20.153   8.089  1.00  1.00              
ATOM   2197  O   LEU A 276      10.628  21.346   8.150  1.00  1.00              
ATOM   2198  N   PRO A 277      11.742  19.616   8.947  1.00  1.00              
ATOM   2199  CA  PRO A 277      12.205  20.442  10.030  1.00  1.00              
ATOM   2200  CD  PRO A 277      11.479  18.267   9.408  1.00  1.00              
ATOM   2201  CB  PRO A 277      12.223  19.562  11.280  1.00  1.00              
ATOM   2202  CG  PRO A 277      12.226  18.132  10.738  1.00  1.00              
ATOM   2203  C   PRO A 277      13.442  21.261   9.981  1.00  1.00              
ATOM   2204  O   PRO A 277      14.390  20.953   9.262  1.00  1.00              
ATOM   2205  N   VAL A 278      13.402  22.335  10.775  1.00  1.00              
ATOM   2206  CA  VAL A 278      14.509  23.138  11.183  1.00  1.00              
ATOM   2207  CB  VAL A 278      14.972  24.173  10.206  1.00  1.00              
ATOM   2208  CG1 VAL A 278      16.163  24.899  10.850  1.00  1.00              
ATOM   2209  CG2 VAL A 278      15.314  23.502   8.864  1.00  1.00              
ATOM   2210  C   VAL A 278      13.889  23.845  12.327  1.00  1.00              
ATOM   2211  O   VAL A 278      13.327  24.927  12.176  1.00  1.00              
ATOM   2212  N   ASN A 279      13.885  23.199  13.496  1.00  1.00              
ATOM   2213  CA  ASN A 279      13.236  23.807  14.609  1.00  1.00              
ATOM   2214  CB  ASN A 279      12.836  22.780  15.666  1.00  1.00              
ATOM   2215  CG  ASN A 279      11.808  23.478  16.529  1.00  1.00              
ATOM   2216  OD1 ASN A 279      11.114  24.375  16.054  1.00  1.00              
ATOM   2217  ND2 ASN A 279      11.711  23.072  17.822  1.00  1.00              
ATOM   2218  C   ASN A 279      14.139  24.816  15.228  1.00  1.00              
ATOM   2219  O   ASN A 279      13.708  25.859  15.716  1.00  1.00              
ATOM   2220  N   ARG A 280      15.443  24.506  15.161  1.00  1.00              
ATOM   2221  CA  ARG A 280      16.606  25.048  15.812  1.00  1.00              
ATOM   2222  CB  ARG A 280      16.641  26.557  16.069  1.00  1.00              
ATOM   2223  CG  ARG A 280      18.107  27.005  16.079  1.00  1.00              
ATOM   2224  CD  ARG A 280      18.805  26.603  14.771  1.00  1.00              
ATOM   2225  NE  ARG A 280      20.213  27.088  14.794  1.00  1.00              
ATOM   2226  CZ  ARG A 280      21.100  26.600  13.878  1.00  1.00              
ATOM   2227  NH1 ARG A 280      20.707  25.630  13.001  1.00  1.00              
ATOM   2228  NH2 ARG A 280      22.373  27.088  13.828  1.00  1.00              
ATOM   2229  C   ARG A 280      16.777  24.277  17.095  1.00  1.00              
ATOM   2230  O   ARG A 280      17.903  24.011  17.513  1.00  1.00              
ATOM   2231  N   PRO A 281      15.698  23.865  17.707  1.00  1.00              
ATOM   2232  CA  PRO A 281      15.804  22.871  18.739  1.00  1.00              
ATOM   2233  CD  PRO A 281      14.770  24.902  18.147  1.00  1.00              
ATOM   2234  CB  PRO A 281      14.557  22.993  19.607  1.00  1.00              
ATOM   2235  CG  PRO A 281      14.233  24.487  19.523  1.00  1.00              
ATOM   2236  C   PRO A 281      16.003  21.504  18.154  1.00  1.00              
ATOM   2237  O   PRO A 281      15.918  20.536  18.905  1.00  1.00              
ATOM   2238  N   ILE A 282      16.220  21.401  16.826  1.00  1.00              
ATOM   2239  CA  ILE A 282      16.391  20.161  16.115  1.00  1.00              
ATOM   2240  CB  ILE A 282      16.859  20.456  14.712  1.00  1.00              
ATOM   2241  CG2 ILE A 282      18.137  21.303  14.799  1.00  1.00              
ATOM   2242  CG1 ILE A 282      16.975  19.198  13.853  1.00  1.00              
ATOM   2243  CD1 ILE A 282      17.206  19.509  12.375  1.00  1.00              
ATOM   2244  C   ILE A 282      17.381  19.274  16.832  1.00  1.00              
ATOM   2245  O   ILE A 282      18.492  19.699  17.149  1.00  1.00              
ATOM   2246  N   ASP A 283      16.961  18.014  17.130  1.00  1.00              
ATOM   2247  CA  ASP A 283      17.742  17.023  17.841  1.00  1.00              
ATOM   2248  CB  ASP A 283      16.988  16.234  18.923  1.00  1.00              
ATOM   2249  CG  ASP A 283      17.039  17.077  20.187  1.00  1.00              
ATOM   2250  OD1 ASP A 283      17.919  17.976  20.253  1.00  1.00              
ATOM   2251  OD2 ASP A 283      16.215  16.828  21.106  1.00  1.00              
ATOM   2252  C   ASP A 283      18.399  16.047  16.933  1.00  1.00              
ATOM   2253  O   ASP A 283      18.042  15.917  15.767  1.00  1.00              
ATOM   2254  N   TRP A 284      19.357  15.278  17.491  1.00  1.00              
ATOM   2255  CA  TRP A 284      20.286  14.453  16.768  1.00  1.00              
ATOM   2256  CB  TRP A 284      21.171  13.607  17.687  1.00  1.00              
ATOM   2257  CG  TRP A 284      22.397  13.038  17.015  1.00  1.00              
ATOM   2258  CD2 TRP A 284      23.720  13.498  17.321  1.00  1.00              
ATOM   2259  CD1 TRP A 284      22.538  12.011  16.126  1.00  1.00              
ATOM   2260  NE1 TRP A 284      23.871  11.807  15.856  1.00  1.00              
ATOM   2261  CE2 TRP A 284      24.608  12.713  16.591  1.00  1.00              
ATOM   2262  CE3 TRP A 284      24.155  14.484  18.160  1.00  1.00              
ATOM   2263  CZ2 TRP A 284      25.954  12.902  16.693  1.00  1.00              
ATOM   2264  CZ3 TRP A 284      25.513  14.686  18.247  1.00  1.00              
ATOM   2265  CH2 TRP A 284      26.394  13.909  17.527  1.00  1.00              
ATOM   2266  C   TRP A 284      19.563  13.501  15.882  1.00  1.00              
ATOM   2267  O   TRP A 284      19.968  13.296  14.739  1.00  1.00              
ATOM   2268  N   LYS A 285      18.477  12.892  16.382  1.00  1.00              
ATOM   2269  CA  LYS A 285      17.772  11.909  15.619  1.00  1.00              
ATOM   2270  CB  LYS A 285      16.592  11.305  16.400  1.00  1.00              
ATOM   2271  CG  LYS A 285      16.035  10.022  15.782  1.00  1.00              
ATOM   2272  CD  LYS A 285      15.171   9.210  16.750  1.00  1.00              
ATOM   2273  CE  LYS A 285      14.694   7.875  16.176  1.00  1.00              
ATOM   2274  NZ  LYS A 285      14.072   7.060  17.243  1.00  1.00              
ATOM   2275  C   LYS A 285      17.253  12.553  14.376  1.00  1.00              
ATOM   2276  O   LYS A 285      17.344  11.980  13.293  1.00  1.00              
ATOM   2277  N   VAL A 286      16.705  13.776  14.484  1.00  1.00              
ATOM   2278  CA  VAL A 286      16.147  14.362  13.310  1.00  1.00              
ATOM   2279  CB  VAL A 286      15.142  15.456  13.542  1.00  1.00              
ATOM   2280  CG1 VAL A 286      15.773  16.565  14.369  1.00  1.00              
ATOM   2281  CG2 VAL A 286      14.583  15.907  12.181  1.00  1.00              
ATOM   2282  C   VAL A 286      17.224  14.731  12.336  1.00  1.00              
ATOM   2283  O   VAL A 286      16.989  14.691  11.130  1.00  1.00              
ATOM   2284  N   TRP A 287      18.435  15.117  12.793  1.00  1.00              
ATOM   2285  CA  TRP A 287      19.383  15.431  11.779  1.00  1.00              
ATOM   2286  CB  TRP A 287      20.745  15.929  12.141  1.00  1.00              
ATOM   2287  CG  TRP A 287      21.320  16.686  11.016  1.00  1.00              
ATOM   2288  CD2 TRP A 287      20.696  17.864  10.511  1.00  1.00              
ATOM   2289  CD1 TRP A 287      22.351  16.400  10.198  1.00  1.00              
ATOM   2290  NE1 TRP A 287      22.431  17.338   9.203  1.00  1.00              
ATOM   2291  CE2 TRP A 287      21.404  18.238   9.375  1.00  1.00              
ATOM   2292  CE3 TRP A 287      19.612  18.559  10.954  1.00  1.00              
ATOM   2293  CZ2 TRP A 287      21.033  19.321   8.642  1.00  1.00              
ATOM   2294  CZ3 TRP A 287      19.237  19.654  10.217  1.00  1.00              
ATOM   2295  CH2 TRP A 287      19.932  20.015   9.080  1.00  1.00              
ATOM   2296  C   TRP A 287      19.762  14.189  11.099  1.00  1.00              
ATOM   2297  O   TRP A 287      20.171  14.258   9.956  1.00  1.00              
ATOM   2298  N   GLN A 288      19.777  13.057  11.817  1.00  1.00              
ATOM   2299  CA  GLN A 288      20.160  11.796  11.260  1.00  1.00              
ATOM   2300  CB  GLN A 288      20.404  10.700  12.311  1.00  1.00              
ATOM   2301  CG  GLN A 288      21.136   9.485  11.735  1.00  1.00              
ATOM   2302  CD  GLN A 288      21.594   8.612  12.893  1.00  1.00              
ATOM   2303  OE1 GLN A 288      21.929   9.113  13.965  1.00  1.00              
ATOM   2304  NE2 GLN A 288      21.613   7.271  12.673  1.00  1.00              
ATOM   2305  C   GLN A 288      19.116  11.357  10.287  1.00  1.00              
ATOM   2306  O   GLN A 288      19.402  10.545   9.417  1.00  1.00              
ATOM   2307  N   ARG A 289      17.845  11.754  10.495  1.00  1.00              
ATOM   2308  CA  ARG A 289      16.807  11.512   9.522  1.00  1.00              
ATOM   2309  CB  ARG A 289      15.399  11.894  10.010  1.00  1.00              
ATOM   2310  CG  ARG A 289      14.595  10.774  10.663  1.00  1.00              
ATOM   2311  CD  ARG A 289      13.505  10.268   9.712  1.00  1.00              
ATOM   2312  NE  ARG A 289      12.719   9.210  10.401  1.00  1.00              
ATOM   2313  CZ  ARG A 289      11.561   8.744   9.845  1.00  1.00              
ATOM   2314  NH1 ARG A 289      11.107   9.239   8.658  1.00  1.00              
ATOM   2315  NH2 ARG A 289      10.848   7.771  10.481  1.00  1.00              
ATOM   2316  C   ARG A 289      17.034  12.411   8.356  1.00  1.00              
ATOM   2317  O   ARG A 289      16.880  12.029   7.200  1.00  1.00              
ATOM   2318  N   ILE A 290      17.347  13.678   8.658  1.00  1.00              
ATOM   2319  CA  ILE A 290      17.544  14.666   7.643  1.00  1.00              
ATOM   2320  CB  ILE A 290      17.377  16.110   8.037  1.00  1.00              
ATOM   2321  CG2 ILE A 290      18.607  16.569   8.835  1.00  1.00              
ATOM   2322  CG1 ILE A 290      17.122  16.930   6.750  1.00  1.00              
ATOM   2323  CD1 ILE A 290      16.544  18.327   6.968  1.00  1.00              
ATOM   2324  C   ILE A 290      18.869  14.464   6.960  1.00  1.00              
ATOM   2325  O   ILE A 290      19.278  15.332   6.204  1.00  1.00              
ATOM   2326  N   VAL A 291      19.775  13.643   7.513  1.00  1.00              
ATOM   2327  CA  VAL A 291      20.949  13.263   6.788  1.00  1.00              
ATOM   2328  CB  VAL A 291      22.238  13.450   7.525  1.00  1.00              
ATOM   2329  CG1 VAL A 291      22.500  14.955   7.645  1.00  1.00              
ATOM   2330  CG2 VAL A 291      22.157  12.719   8.870  1.00  1.00              
ATOM   2331  C   VAL A 291      20.935  11.877   6.259  1.00  1.00              
ATOM   2332  O   VAL A 291      21.175  11.624   5.082  1.00  1.00              
ATOM   2333  N   GLY A 292      20.664  10.938   7.180  1.00  1.00              
ATOM   2334  CA  GLY A 292      20.772   9.538   6.925  1.00  1.00              
ATOM   2335  C   GLY A 292      19.763   9.123   5.937  1.00  1.00              
ATOM   2336  O   GLY A 292      20.104   8.359   5.045  1.00  1.00              
ATOM   2337  N   LEU A 293      18.463   9.421   6.131  1.00  1.00              
ATOM   2338  CA  LEU A 293      17.697   9.111   4.978  1.00  1.00              
ATOM   2339  CB  LEU A 293      16.437   8.263   5.055  1.00  1.00              
ATOM   2340  CG  LEU A 293      16.409   7.614   3.648  1.00  1.00              
ATOM   2341  CD1 LEU A 293      17.360   6.410   3.611  1.00  1.00              
ATOM   2342  CD2 LEU A 293      15.035   7.320   3.080  1.00  1.00              
ATOM   2343  C   LEU A 293      17.382  10.289   4.114  1.00  1.00              
ATOM   2344  O   LEU A 293      17.285  10.124   2.911  1.00  1.00              
ATOM   2345  N   LEU A 294      17.139  11.496   4.672  1.00  1.00              
ATOM   2346  CA  LEU A 294      16.706  12.576   3.813  1.00  1.00              
ATOM   2347  CB  LEU A 294      16.037  13.774   4.497  1.00  1.00              
ATOM   2348  CG  LEU A 294      15.391  14.754   3.493  1.00  1.00              
ATOM   2349  CD1 LEU A 294      14.319  14.076   2.619  1.00  1.00              
ATOM   2350  CD2 LEU A 294      14.828  15.976   4.228  1.00  1.00              
ATOM   2351  C   LEU A 294      17.841  13.014   2.930  1.00  1.00              
ATOM   2352  O   LEU A 294      17.658  13.510   1.818  1.00  1.00              
ATOM   2353  N   GLY A 295      19.057  12.873   3.462  1.00  1.00              
ATOM   2354  CA  GLY A 295      20.330  13.151   2.866  1.00  1.00              
ATOM   2355  C   GLY A 295      20.676  12.148   1.799  1.00  1.00              
ATOM   2356  O   GLY A 295      21.766  12.209   1.250  1.00  1.00              
ATOM   2357  N   PHE A 296      19.855  11.098   1.627  1.00  1.00              
ATOM   2358  CA  PHE A 296      20.031   9.950   0.773  1.00  1.00              
ATOM   2359  CB  PHE A 296      18.708   9.184   0.799  1.00  1.00              
ATOM   2360  CG  PHE A 296      18.670   7.861   0.170  1.00  1.00              
ATOM   2361  CD1 PHE A 296      18.599   7.712  -1.191  1.00  1.00              
ATOM   2362  CD2 PHE A 296      18.640   6.765   0.989  1.00  1.00              
ATOM   2363  CE1 PHE A 296      18.540   6.449  -1.726  1.00  1.00              
ATOM   2364  CE2 PHE A 296      18.580   5.504   0.462  1.00  1.00              
ATOM   2365  CZ  PHE A 296      18.533   5.350  -0.901  1.00  1.00              
ATOM   2366  C   PHE A 296      20.398  10.228  -0.672  1.00  1.00              
ATOM   2367  O   PHE A 296      19.641  10.830  -1.433  1.00  1.00              
ATOM   2368  N   ALA A 297      21.592   9.716  -1.066  1.00  1.00              
ATOM   2369  CA  ALA A 297      22.157   9.592  -2.388  1.00  1.00              
ATOM   2370  CB  ALA A 297      21.303   8.705  -3.312  1.00  1.00              
ATOM   2371  C   ALA A 297      22.449  10.868  -3.137  1.00  1.00              
ATOM   2372  O   ALA A 297      22.794  10.781  -4.312  1.00  1.00              
ATOM   2373  N   ALA A 298      22.393  12.074  -2.539  1.00  1.00              
ATOM   2374  CA  ALA A 298      22.705  13.209  -3.365  1.00  1.00              
ATOM   2375  CB  ALA A 298      21.602  14.278  -3.369  1.00  1.00              
ATOM   2376  C   ALA A 298      23.972  13.855  -2.869  1.00  1.00              
ATOM   2377  O   ALA A 298      24.166  14.107  -1.680  1.00  1.00              
ATOM   2378  N   PRO A 299      24.839  14.129  -3.807  1.00  1.00              
ATOM   2379  CA  PRO A 299      26.129  14.700  -3.501  1.00  1.00              
ATOM   2380  CD  PRO A 299      24.902  13.266  -4.977  1.00  1.00              
ATOM   2381  CB  PRO A 299      26.988  14.474  -4.741  1.00  1.00              
ATOM   2382  CG  PRO A 299      26.383  13.217  -5.383  1.00  1.00              
ATOM   2383  C   PRO A 299      26.170  16.123  -3.058  1.00  1.00              
ATOM   2384  O   PRO A 299      27.251  16.579  -2.686  1.00  1.00              
ATOM   2385  N   PHE A 300      25.049  16.858  -3.119  1.00  1.00              
ATOM   2386  CA  PHE A 300      25.103  18.251  -2.788  1.00  1.00              
ATOM   2387  CB  PHE A 300      24.558  19.076  -3.974  1.00  1.00              
ATOM   2388  CG  PHE A 300      25.199  20.422  -4.087  1.00  1.00              
ATOM   2389  CD1 PHE A 300      26.473  20.541  -4.596  1.00  1.00              
ATOM   2390  CD2 PHE A 300      24.546  21.564  -3.702  1.00  1.00              
ATOM   2391  CE1 PHE A 300      27.078  21.770  -4.718  1.00  1.00              
ATOM   2392  CE2 PHE A 300      25.143  22.796  -3.825  1.00  1.00              
ATOM   2393  CZ  PHE A 300      26.411  22.906  -4.332  1.00  1.00              
ATOM   2394  C   PHE A 300      24.228  18.397  -1.556  1.00  1.00              
ATOM   2395  O   PHE A 300      23.555  17.452  -1.150  1.00  1.00              
ATOM   2396  N   THR A 301      24.246  19.591  -0.927  1.00  1.00              
ATOM   2397  CA  THR A 301      23.481  20.050   0.207  1.00  1.00              
ATOM   2398  CB  THR A 301      21.997  19.816   0.081  1.00  1.00              
ATOM   2399  OG1 THR A 301      21.666  18.451   0.256  1.00  1.00              
ATOM   2400  CG2 THR A 301      21.575  20.254  -1.332  1.00  1.00              
ATOM   2401  C   THR A 301      23.946  19.683   1.599  1.00  1.00              
ATOM   2402  O   THR A 301      23.315  20.159   2.544  1.00  1.00              
ATOM   2403  N   GLN A 302      25.122  19.017   1.755  1.00  1.00              
ATOM   2404  CA  GLN A 302      25.715  18.505   2.989  1.00  1.00              
ATOM   2405  CB  GLN A 302      27.219  18.827   3.134  1.00  1.00              
ATOM   2406  CG  GLN A 302      27.540  20.323   3.225  1.00  1.00              
ATOM   2407  CD  GLN A 302      29.028  20.485   3.498  1.00  1.00              
ATOM   2408  OE1 GLN A 302      29.550  19.982   4.491  1.00  1.00              
ATOM   2409  NE2 GLN A 302      29.733  21.210   2.589  1.00  1.00              
ATOM   2410  C   GLN A 302      25.036  18.977   4.246  1.00  1.00              
ATOM   2411  O   GLN A 302      25.231  20.113   4.672  1.00  1.00              
ATOM   2412  N   CYS A 303      24.100  18.165   4.797  1.00  1.00              
ATOM   2413  CA  CYS A 303      23.528  18.492   6.078  1.00  1.00              
ATOM   2414  CB  CYS A 303      22.159  17.850   6.346  1.00  1.00              
ATOM   2415  SG  CYS A 303      20.803  18.756   5.540  1.00  1.00              
ATOM   2416  C   CYS A 303      24.497  18.124   7.158  1.00  1.00              
ATOM   2417  O   CYS A 303      24.730  18.927   8.054  1.00  1.00              
ATOM   2418  N   GLY A 304      25.016  16.868   7.110  1.00  1.00              
ATOM   2419  CA  GLY A 304      26.166  16.360   7.827  1.00  1.00              
ATOM   2420  C   GLY A 304      25.889  15.936   9.224  1.00  1.00              
ATOM   2421  O   GLY A 304      25.036  16.500   9.903  1.00  1.00              
ATOM   2422  N   TYR A 305      26.555  14.875   9.731  1.00  1.00              
ATOM   2423  CA  TYR A 305      26.320  14.938  11.129  1.00  1.00              
ATOM   2424  CB  TYR A 305      24.960  14.384  11.644  1.00  1.00              
ATOM   2425  CG  TYR A 305      24.796  12.903  11.743  1.00  1.00              
ATOM   2426  CD1 TYR A 305      24.436  12.148  10.652  1.00  1.00              
ATOM   2427  CD2 TYR A 305      24.971  12.270  12.954  1.00  1.00              
ATOM   2428  CE1 TYR A 305      24.269  10.788  10.764  1.00  1.00              
ATOM   2429  CE2 TYR A 305      24.806  10.911  13.074  1.00  1.00              
ATOM   2430  CZ  TYR A 305      24.453  10.166  11.975  1.00  1.00              
ATOM   2431  OH  TYR A 305      24.279   8.770  12.086  1.00  1.00              
ATOM   2432  C   TYR A 305      27.438  14.512  11.989  1.00  1.00              
ATOM   2433  O   TYR A 305      27.412  13.381  12.428  1.00  1.00              
ATOM   2434  N   PRO A 306      28.438  15.276  12.303  1.00  1.00              
ATOM   2435  CA  PRO A 306      29.224  14.846  13.413  1.00  1.00              
ATOM   2436  CD  PRO A 306      29.187  16.085  11.360  1.00  1.00              
ATOM   2437  CB  PRO A 306      30.416  15.795  13.454  1.00  1.00              
ATOM   2438  CG  PRO A 306      30.600  16.190  11.971  1.00  1.00              
ATOM   2439  C   PRO A 306      28.145  15.075  14.413  1.00  1.00              
ATOM   2440  O   PRO A 306      27.861  14.212  15.235  1.00  1.00              
ATOM   2441  N   ALA A 307      27.442  16.208  14.245  1.00  1.00              
ATOM   2442  CA  ALA A 307      26.307  16.491  15.051  1.00  1.00              
ATOM   2443  CB  ALA A 307      26.599  17.330  16.305  1.00  1.00              
ATOM   2444  C   ALA A 307      25.333  17.249  14.193  1.00  1.00              
ATOM   2445  O   ALA A 307      25.671  18.155  13.435  1.00  1.00              
ATOM   2446  N   LEU A 308      24.071  16.864  14.375  1.00  1.00              
ATOM   2447  CA  LEU A 308      22.786  17.227  13.852  1.00  1.00              
ATOM   2448  CB  LEU A 308      21.787  16.479  14.734  1.00  1.00              
ATOM   2449  CG  LEU A 308      20.415  17.094  15.144  1.00  1.00              
ATOM   2450  CD1 LEU A 308      20.526  18.095  16.293  1.00  1.00              
ATOM   2451  CD2 LEU A 308      19.419  17.579  14.085  1.00  1.00              
ATOM   2452  C   LEU A 308      22.398  18.622  14.141  1.00  1.00              
ATOM   2453  O   LEU A 308      21.521  19.161  13.475  1.00  1.00              
ATOM   2454  N   MET A 309      22.930  19.130  15.256  1.00  1.00              
ATOM   2455  CA  MET A 309      22.524  20.293  16.001  1.00  1.00              
ATOM   2456  CB  MET A 309      23.345  20.339  17.302  1.00  1.00              
ATOM   2457  CG  MET A 309      22.918  19.233  18.273  1.00  1.00              
ATOM   2458  SD  MET A 309      21.241  19.448  18.956  1.00  1.00              
ATOM   2459  CE  MET A 309      21.073  17.758  19.599  1.00  1.00              
ATOM   2460  C   MET A 309      22.476  21.582  15.221  1.00  1.00              
ATOM   2461  O   MET A 309      21.935  21.552  14.117  1.00  1.00              
ATOM   2462  N   PRO A 310      22.880  22.742  15.742  1.00  1.00              
ATOM   2463  CA  PRO A 310      22.869  23.896  14.890  1.00  1.00              
ATOM   2464  CD  PRO A 310      22.496  23.183  17.083  1.00  1.00              
ATOM   2465  CB  PRO A 310      23.293  25.069  15.762  1.00  1.00              
ATOM   2466  CG  PRO A 310      22.617  24.721  17.098  1.00  1.00              
ATOM   2467  C   PRO A 310      23.642  23.608  13.658  1.00  1.00              
ATOM   2468  O   PRO A 310      24.796  23.192  13.696  1.00  1.00              
ATOM   2469  N   LEU A 311      22.971  23.822  12.533  1.00  1.00              
ATOM   2470  CA  LEU A 311      23.458  23.378  11.287  1.00  1.00              
ATOM   2471  CB  LEU A 311      22.288  23.385  10.309  1.00  1.00              
ATOM   2472  CG  LEU A 311      21.136  22.585  10.947  1.00  1.00              
ATOM   2473  CD1 LEU A 311      19.834  22.737  10.147  1.00  1.00              
ATOM   2474  CD2 LEU A 311      21.573  21.135  11.233  1.00  1.00              
ATOM   2475  C   LEU A 311      24.574  24.260  10.852  1.00  1.00              
ATOM   2476  O   LEU A 311      24.699  25.401  11.296  1.00  1.00              
ATOM   2477  N   TYR A 312      25.475  23.714  10.014  1.00  1.00              
ATOM   2478  CA  TYR A 312      26.494  24.579   9.513  1.00  1.00              
ATOM   2479  CB  TYR A 312      27.581  23.908   8.659  1.00  1.00              
ATOM   2480  CG  TYR A 312      28.516  23.226   9.593  1.00  1.00              
ATOM   2481  CD1 TYR A 312      28.277  21.946  10.031  1.00  1.00              
ATOM   2482  CD2 TYR A 312      29.640  23.885  10.034  1.00  1.00              
ATOM   2483  CE1 TYR A 312      29.150  21.328  10.895  1.00  1.00              
ATOM   2484  CE2 TYR A 312      30.518  23.273  10.897  1.00  1.00              
ATOM   2485  CZ  TYR A 312      30.273  21.991  11.328  1.00  1.00              
ATOM   2486  OH  TYR A 312      31.172  21.360  12.214  1.00  1.00              
ATOM   2487  C   TYR A 312      25.797  25.578   8.667  1.00  1.00              
ATOM   2488  O   TYR A 312      24.787  25.275   8.033  1.00  1.00              
ATOM   2489  N   ALA A 313      26.314  26.814   8.660  1.00  1.00              
ATOM   2490  CA  ALA A 313      25.671  27.846   7.916  1.00  1.00              
ATOM   2491  CB  ALA A 313      26.442  29.172   7.958  1.00  1.00              
ATOM   2492  C   ALA A 313      25.621  27.386   6.497  1.00  1.00              
ATOM   2493  O   ALA A 313      24.635  27.603   5.795  1.00  1.00              
ATOM   2494  N   CYS A 314      26.694  26.720   6.039  1.00  1.00              
ATOM   2495  CA  CYS A 314      26.724  26.259   4.686  1.00  1.00              
ATOM   2496  CB  CYS A 314      28.048  25.564   4.326  1.00  1.00              
ATOM   2497  SG  CYS A 314      28.084  24.985   2.604  1.00  1.00              
ATOM   2498  C   CYS A 314      25.618  25.267   4.494  1.00  1.00              
ATOM   2499  O   CYS A 314      24.895  25.324   3.502  1.00  1.00              
ATOM   2500  N   ILE A 315      25.443  24.350   5.463  1.00  1.00              
ATOM   2501  CA  ILE A 315      24.459  23.318   5.361  1.00  1.00              
ATOM   2502  CB  ILE A 315      24.485  22.433   6.563  1.00  1.00              
ATOM   2503  CG2 ILE A 315      23.355  21.412   6.409  1.00  1.00              
ATOM   2504  CG1 ILE A 315      25.877  21.807   6.730  1.00  1.00              
ATOM   2505  CD1 ILE A 315      26.135  21.262   8.128  1.00  1.00              
ATOM   2506  C   ILE A 315      23.094  23.932   5.304  1.00  1.00              
ATOM   2507  O   ILE A 315      22.271  23.547   4.476  1.00  1.00              
ATOM   2508  N   GLN A 316      22.812  24.915   6.180  1.00  1.00              
ATOM   2509  CA  GLN A 316      21.485  25.455   6.226  1.00  1.00              
ATOM   2510  CB  GLN A 316      21.165  26.280   7.488  1.00  1.00              
ATOM   2511  CG  GLN A 316      21.997  27.534   7.738  1.00  1.00              
ATOM   2512  CD  GLN A 316      21.490  28.092   9.064  1.00  1.00              
ATOM   2513  OE1 GLN A 316      20.415  27.709   9.526  1.00  1.00              
ATOM   2514  NE2 GLN A 316      22.279  29.003   9.693  1.00  1.00              
ATOM   2515  C   GLN A 316      21.143  26.183   4.966  1.00  1.00              
ATOM   2516  O   GLN A 316      20.009  26.109   4.502  1.00  1.00              
ATOM   2517  N   ALA A 317      22.100  26.911   4.369  1.00  1.00              
ATOM   2518  CA  ALA A 317      21.799  27.610   3.150  1.00  1.00              
ATOM   2519  CB  ALA A 317      22.956  28.498   2.667  1.00  1.00              
ATOM   2520  C   ALA A 317      21.505  26.615   2.049  1.00  1.00              
ATOM   2521  O   ALA A 317      20.616  26.819   1.225  1.00  1.00              
ATOM   2522  N   LYS A 318      22.272  25.510   2.041  1.00  1.00              
ATOM   2523  CA  LYS A 318      22.415  24.471   1.057  1.00  1.00              
ATOM   2524  CB  LYS A 318      23.720  23.687   1.253  1.00  1.00              
ATOM   2525  CG  LYS A 318      24.137  22.923   0.001  1.00  1.00              
ATOM   2526  CD  LYS A 318      24.468  23.851  -1.168  1.00  1.00              
ATOM   2527  CE  LYS A 318      25.952  24.208  -1.282  1.00  1.00              
ATOM   2528  NZ  LYS A 318      26.765  22.978  -1.419  1.00  1.00              
ATOM   2529  C   LYS A 318      21.303  23.469   0.869  1.00  1.00              
ATOM   2530  O   LYS A 318      21.407  22.677  -0.061  1.00  1.00              
ATOM   2531  N   GLN A 319      20.272  23.347   1.728  1.00  1.00              
ATOM   2532  CA  GLN A 319      19.386  22.230   1.476  1.00  1.00              
ATOM   2533  CB  GLN A 319      18.591  21.749   2.704  1.00  1.00              
ATOM   2534  CG  GLN A 319      17.766  22.789   3.448  1.00  1.00              
ATOM   2535  CD  GLN A 319      17.672  22.251   4.874  1.00  1.00              
ATOM   2536  OE1 GLN A 319      17.565  21.045   5.091  1.00  1.00              
ATOM   2537  NE2 GLN A 319      17.762  23.167   5.876  1.00  1.00              
ATOM   2538  C   GLN A 319      18.642  22.273   0.148  1.00  1.00              
ATOM   2539  O   GLN A 319      18.619  23.283  -0.541  1.00  1.00              
ATOM   2540  N   ALA A 320      18.048  21.143  -0.307  1.00  1.00              
ATOM   2541  CA  ALA A 320      17.514  21.077  -1.664  1.00  1.00              
ATOM   2542  CB  ALA A 320      18.170  19.991  -2.527  1.00  1.00              
ATOM   2543  C   ALA A 320      16.010  20.934  -1.708  1.00  1.00              
ATOM   2544  O   ALA A 320      15.369  21.202  -0.701  1.00  1.00              
ATOM   2545  N   PHE A 321      15.389  20.847  -2.926  1.00  1.00              
ATOM   2546  CA  PHE A 321      13.961  20.562  -3.062  1.00  1.00              
ATOM   2547  CB  PHE A 321      13.310  21.049  -4.334  1.00  1.00              
ATOM   2548  CG  PHE A 321      11.819  21.131  -4.176  1.00  1.00              
ATOM   2549  CD1 PHE A 321      11.229  21.980  -3.267  1.00  1.00              
ATOM   2550  CD2 PHE A 321      10.991  20.404  -4.993  1.00  1.00              
ATOM   2551  CE1 PHE A 321       9.862  22.071  -3.159  1.00  1.00              
ATOM   2552  CE2 PHE A 321       9.622  20.485  -4.891  1.00  1.00              
ATOM   2553  CZ  PHE A 321       9.050  21.321  -3.968  1.00  1.00              
ATOM   2554  C   PHE A 321      13.511  19.131  -3.205  1.00  1.00              
ATOM   2555  O   PHE A 321      12.760  18.589  -2.400  1.00  1.00              
ATOM   2556  N   THR A 322      13.921  18.514  -4.339  1.00  1.00              
ATOM   2557  CA  THR A 322      13.486  17.191  -4.763  1.00  1.00              
ATOM   2558  CB  THR A 322      11.998  16.976  -4.882  1.00  1.00              
ATOM   2559  OG1 THR A 322      11.725  15.590  -5.038  1.00  1.00              
ATOM   2560  CG2 THR A 322      11.464  17.731  -6.110  1.00  1.00              
ATOM   2561  C   THR A 322      14.042  16.975  -6.128  1.00  1.00              
ATOM   2562  O   THR A 322      14.977  17.644  -6.547  1.00  1.00              
ATOM   2563  N   PHE A 323      13.553  16.021  -6.927  1.00  1.00              
ATOM   2564  CA  PHE A 323      14.256  16.213  -8.153  1.00  1.00              
ATOM   2565  CB  PHE A 323      15.441  15.288  -8.496  1.00  1.00              
ATOM   2566  CG  PHE A 323      15.059  13.866  -8.637  1.00  1.00              
ATOM   2567  CD1 PHE A 323      14.421  13.435  -9.770  1.00  1.00              
ATOM   2568  CD2 PHE A 323      15.343  12.974  -7.631  1.00  1.00              
ATOM   2569  CE1 PHE A 323      14.083  12.116  -9.900  1.00  1.00              
ATOM   2570  CE2 PHE A 323      15.003  11.650  -7.760  1.00  1.00              
ATOM   2571  CZ  PHE A 323      14.371  11.218  -8.900  1.00  1.00              
ATOM   2572  C   PHE A 323      13.366  16.375  -9.311  1.00  1.00              
ATOM   2573  O   PHE A 323      12.237  15.908  -9.317  1.00  1.00              
ATOM   2574  N   SER A 324      13.820  17.179 -10.283  1.00  1.00              
ATOM   2575  CA  SER A 324      13.108  17.180 -11.515  1.00  1.00              
ATOM   2576  CB  SER A 324      12.122  18.324 -11.790  1.00  1.00              
ATOM   2577  OG  SER A 324      11.507  18.159 -13.058  1.00  1.00              
ATOM   2578  C   SER A 324      14.120  17.182 -12.568  1.00  1.00              
ATOM   2579  O   SER A 324      14.353  18.243 -13.117  1.00  1.00              
ATOM   2580  N   PRO A 325      14.315  16.005 -13.107  1.00  1.00              
ATOM   2581  CA  PRO A 325      15.539  15.541 -13.747  1.00  1.00              
ATOM   2582  CD  PRO A 325      13.164  15.463 -13.812  1.00  1.00              
ATOM   2583  CB  PRO A 325      15.135  14.626 -14.884  1.00  1.00              
ATOM   2584  CG  PRO A 325      13.693  15.031 -15.182  1.00  1.00              
ATOM   2585  C   PRO A 325      16.582  16.495 -14.239  1.00  1.00              
ATOM   2586  O   PRO A 325      17.748  16.102 -14.221  1.00  1.00              
ATOM   2587  N   THR A 326      16.249  17.688 -14.731  1.00  1.00              
ATOM   2588  CA  THR A 326      17.294  18.608 -15.045  1.00  1.00              
ATOM   2589  CB  THR A 326      16.787  19.954 -15.471  1.00  1.00              
ATOM   2590  OG1 THR A 326      15.957  19.823 -16.615  1.00  1.00              
ATOM   2591  CG2 THR A 326      17.992  20.852 -15.795  1.00  1.00              
ATOM   2592  C   THR A 326      18.087  18.784 -13.787  1.00  1.00              
ATOM   2593  O   THR A 326      19.279  19.060 -13.829  1.00  1.00              
ATOM   2594  N   TYR A 327      17.436  18.707 -12.619  1.00  1.00              
ATOM   2595  CA  TYR A 327      18.148  18.715 -11.376  1.00  1.00              
ATOM   2596  CB  TYR A 327      17.814  19.954 -10.558  1.00  1.00              
ATOM   2597  CG  TYR A 327      18.302  21.140 -11.321  1.00  1.00              
ATOM   2598  CD1 TYR A 327      19.630  21.486 -11.278  1.00  1.00              
ATOM   2599  CD2 TYR A 327      17.451  21.890 -12.099  1.00  1.00              
ATOM   2600  CE1 TYR A 327      20.109  22.575 -11.963  1.00  1.00              
ATOM   2601  CE2 TYR A 327      17.921  22.984 -12.790  1.00  1.00              
ATOM   2602  CZ  TYR A 327      19.250  23.330 -12.719  1.00  1.00              
ATOM   2603  OH  TYR A 327      19.737  24.451 -13.422  1.00  1.00              
ATOM   2604  C   TYR A 327      17.617  17.515 -10.633  1.00  1.00              
ATOM   2605  O   TYR A 327      16.421  17.430 -10.364  1.00  1.00              
ATOM   2606  N   LYS A 328      18.491  16.519 -10.390  1.00  1.00              
ATOM   2607  CA  LYS A 328      18.297  15.271  -9.696  1.00  1.00              
ATOM   2608  CB  LYS A 328      19.152  14.097 -10.200  1.00  1.00              
ATOM   2609  CG  LYS A 328      18.423  13.256 -11.249  1.00  1.00              
ATOM   2610  CD  LYS A 328      17.111  12.691 -10.703  1.00  1.00              
ATOM   2611  CE  LYS A 328      16.478  11.575 -11.535  1.00  1.00              
ATOM   2612  NZ  LYS A 328      16.686  10.268 -10.865  1.00  1.00              
ATOM   2613  C   LYS A 328      18.452  15.321  -8.211  1.00  1.00              
ATOM   2614  O   LYS A 328      18.385  14.267  -7.585  1.00  1.00              
ATOM   2615  N   ALA A 329      18.832  16.465  -7.616  1.00  1.00              
ATOM   2616  CA  ALA A 329      19.056  16.466  -6.191  1.00  1.00              
ATOM   2617  CB  ALA A 329      20.188  17.414  -5.768  1.00  1.00              
ATOM   2618  C   ALA A 329      17.806  16.887  -5.458  1.00  1.00              
ATOM   2619  O   ALA A 329      17.306  17.980  -5.718  1.00  1.00              
ATOM   2620  N   PHE A 330      17.306  16.049  -4.494  1.00  1.00              
ATOM   2621  CA  PHE A 330      16.066  16.318  -3.778  1.00  1.00              
ATOM   2622  CB  PHE A 330      15.287  15.223  -3.022  1.00  1.00              
ATOM   2623  CG  PHE A 330      15.063  13.834  -3.480  1.00  1.00              
ATOM   2624  CD1 PHE A 330      16.009  12.877  -3.189  1.00  1.00              
ATOM   2625  CD2 PHE A 330      13.899  13.462  -4.103  1.00  1.00              
ATOM   2626  CE1 PHE A 330      15.828  11.566  -3.553  1.00  1.00              
ATOM   2627  CE2 PHE A 330      13.712  12.150  -4.468  1.00  1.00              
ATOM   2628  CZ  PHE A 330      14.673  11.202  -4.198  1.00  1.00              
ATOM   2629  C   PHE A 330      16.403  16.728  -2.385  1.00  1.00              
ATOM   2630  O   PHE A 330      16.901  15.879  -1.654  1.00  1.00              
ATOM   2631  N   LEU A 331      16.270  17.984  -1.941  1.00  1.00              
ATOM   2632  CA  LEU A 331      16.432  18.102  -0.519  1.00  1.00              
ATOM   2633  CB  LEU A 331      17.875  18.376  -0.002  1.00  1.00              
ATOM   2634  CG  LEU A 331      18.103  18.106   1.520  1.00  1.00              
ATOM   2635  CD1 LEU A 331      17.655  16.696   1.925  1.00  1.00              
ATOM   2636  CD2 LEU A 331      19.513  18.428   2.003  1.00  1.00              
ATOM   2637  C   LEU A 331      15.312  18.695   0.330  1.00  1.00              
ATOM   2638  O   LEU A 331      15.634  19.088   1.437  1.00  1.00              
ATOM   2639  N   SER A 332      14.104  19.078  -0.174  1.00  1.00              
ATOM   2640  CA  SER A 332      13.056  19.697   0.648  1.00  1.00              
ATOM   2641  CB  SER A 332      13.371  20.398   1.995  1.00  1.00              
ATOM   2642  OG  SER A 332      13.639  19.438   3.006  1.00  1.00              
ATOM   2643  C   SER A 332      12.284  20.735  -0.074  1.00  1.00              
ATOM   2644  O   SER A 332      12.801  21.588  -0.794  1.00  1.00              
ATOM   2645  N   LYS A 333      10.988  20.726   0.255  1.00  1.00              
ATOM   2646  CA  LYS A 333       9.993  21.596  -0.268  1.00  1.00              
ATOM   2647  CB  LYS A 333       8.589  21.316   0.286  1.00  1.00              
ATOM   2648  CG  LYS A 333       7.490  22.161  -0.356  1.00  1.00              
ATOM   2649  CD  LYS A 333       6.084  21.630  -0.080  1.00  1.00              
ATOM   2650  CE  LYS A 333       4.969  22.509  -0.648  1.00  1.00              
ATOM   2651  NZ  LYS A 333       3.650  21.924  -0.321  1.00  1.00              
ATOM   2652  C   LYS A 333      10.393  22.964   0.130  1.00  1.00              
ATOM   2653  O   LYS A 333      10.230  23.919  -0.627  1.00  1.00              
ATOM   2654  N   GLN A 334      10.962  23.083   1.337  1.00  1.00              
ATOM   2655  CA  GLN A 334      11.326  24.372   1.822  1.00  1.00              
ATOM   2656  CB  GLN A 334      11.908  24.316   3.245  1.00  1.00              
ATOM   2657  CG  GLN A 334      13.194  23.497   3.367  1.00  1.00              
ATOM   2658  CD  GLN A 334      13.566  23.429   4.842  1.00  1.00              
ATOM   2659  OE1 GLN A 334      12.731  23.131   5.694  1.00  1.00              
ATOM   2660  NE2 GLN A 334      14.858  23.717   5.154  1.00  1.00              
ATOM   2661  C   GLN A 334      12.340  24.983   0.909  1.00  1.00              
ATOM   2662  O   GLN A 334      12.225  26.157   0.559  1.00  1.00              
ATOM   2663  N   TYR A 335      13.352  24.204   0.478  1.00  1.00              
ATOM   2664  CA  TYR A 335      14.380  24.819  -0.309  1.00  1.00              
ATOM   2665  CB  TYR A 335      15.577  23.940  -0.609  1.00  1.00              
ATOM   2666  CG  TYR A 335      16.535  24.835  -1.312  1.00  1.00              
ATOM   2667  CD1 TYR A 335      17.331  25.687  -0.577  1.00  1.00              
ATOM   2668  CD2 TYR A 335      16.638  24.840  -2.683  1.00  1.00              
ATOM   2669  CE1 TYR A 335      18.242  26.508  -1.194  1.00  1.00              
ATOM   2670  CE2 TYR A 335      17.548  25.662  -3.308  1.00  1.00              
ATOM   2671  CZ  TYR A 335      18.355  26.489  -2.562  1.00  1.00              
ATOM   2672  OH  TYR A 335      19.296  27.326  -3.197  1.00  1.00              
ATOM   2673  C   TYR A 335      13.843  25.270  -1.617  1.00  1.00              
ATOM   2674  O   TYR A 335      14.143  26.389  -2.021  1.00  1.00              
ATOM   2675  N   MET A 336      13.104  24.382  -2.321  1.00  1.00              
ATOM   2676  CA  MET A 336      12.365  24.685  -3.522  1.00  1.00              
ATOM   2677  CB  MET A 336      12.237  26.160  -3.932  1.00  1.00              
ATOM   2678  CG  MET A 336      11.060  26.400  -4.870  1.00  1.00              
ATOM   2679  SD  MET A 336       9.434  26.208  -4.078  1.00  1.00              
ATOM   2680  CE  MET A 336       9.591  27.674  -3.018  1.00  1.00              
ATOM   2681  C   MET A 336      12.955  23.908  -4.633  1.00  1.00              
ATOM   2682  O   MET A 336      14.136  23.599  -4.588  1.00  1.00              
ATOM   2683  N   ASN A 337      12.134  23.593  -5.657  1.00  1.00              
ATOM   2684  CA  ASN A 337      12.320  22.591  -6.678  1.00  1.00              
ATOM   2685  CB  ASN A 337      11.282  22.681  -7.811  1.00  1.00              
ATOM   2686  CG  ASN A 337      11.366  24.076  -8.407  1.00  1.00              
ATOM   2687  OD1 ASN A 337      11.813  24.273  -9.537  1.00  1.00              
ATOM   2688  ND2 ASN A 337      10.918  25.085  -7.614  1.00  1.00              
ATOM   2689  C   ASN A 337      13.667  22.454  -7.308  1.00  1.00              
ATOM   2690  O   ASN A 337      14.255  23.396  -7.832  1.00  1.00              
ATOM   2691  N   LEU A 338      14.119  21.179  -7.327  1.00  1.00              
ATOM   2692  CA  LEU A 338      15.264  20.709  -8.058  1.00  1.00              
ATOM   2693  CB  LEU A 338      15.036  20.851  -9.560  1.00  1.00              
ATOM   2694  CG  LEU A 338      13.551  20.799  -9.937  1.00  1.00              
ATOM   2695  CD1 LEU A 338      13.379  20.940 -11.455  1.00  1.00              
ATOM   2696  CD2 LEU A 338      12.828  19.618  -9.273  1.00  1.00              
ATOM   2697  C   LEU A 338      16.447  21.604  -7.848  1.00  1.00              
ATOM   2698  O   LEU A 338      16.574  22.657  -8.465  1.00  1.00              
ATOM   2699  N   TYR A 339      17.339  21.208  -6.942  1.00  1.00              
ATOM   2700  CA  TYR A 339      18.526  21.921  -6.589  1.00  1.00              
ATOM   2701  CB  TYR A 339      19.137  21.156  -5.410  1.00  1.00              
ATOM   2702  CG  TYR A 339      19.874  22.046  -4.488  1.00  1.00              
ATOM   2703  CD1 TYR A 339      19.187  23.023  -3.811  1.00  1.00              
ATOM   2704  CD2 TYR A 339      21.212  21.869  -4.243  1.00  1.00              
ATOM   2705  CE1 TYR A 339      19.834  23.850  -2.929  1.00  1.00              
ATOM   2706  CE2 TYR A 339      21.856  22.698  -3.358  1.00  1.00              
ATOM   2707  CZ  TYR A 339      21.173  23.690  -2.704  1.00  1.00              
ATOM   2708  OH  TYR A 339      21.841  24.536  -1.796  1.00  1.00              
ATOM   2709  C   TYR A 339      19.465  21.907  -7.779  1.00  1.00              
ATOM   2710  O   TYR A 339      19.403  20.996  -8.599  1.00  1.00              
ATOM   2711  N   PRO A 340      20.278  22.921  -7.980  1.00  1.00              
ATOM   2712  CA  PRO A 340      21.152  22.884  -9.125  1.00  1.00              
ATOM   2713  CD  PRO A 340      19.824  24.275  -7.706  1.00  1.00              
ATOM   2714  CB  PRO A 340      21.600  24.321  -9.359  1.00  1.00              
ATOM   2715  CG  PRO A 340      20.429  25.153  -8.813  1.00  1.00              
ATOM   2716  C   PRO A 340      22.299  21.925  -9.076  1.00  1.00              
ATOM   2717  O   PRO A 340      23.170  22.119  -8.235  1.00  1.00              
ATOM   2718  N   VAL A 341      22.333  20.936 -10.002  1.00  1.00              
ATOM   2719  CA  VAL A 341      23.415  20.012 -10.248  1.00  1.00              
ATOM   2720  CB  VAL A 341      24.307  19.638  -9.089  1.00  1.00              
ATOM   2721  CG1 VAL A 341      25.397  20.705  -8.885  1.00  1.00              
ATOM   2722  CG2 VAL A 341      23.416  19.408  -7.858  1.00  1.00              
ATOM   2723  C   VAL A 341      22.920  18.737 -10.829  1.00  1.00              
ATOM   2724  O   VAL A 341      22.011  18.103 -10.295  1.00  1.00              
ATOM   2725  N   ALA A 342      23.546  18.318 -11.949  1.00  1.00              
ATOM   2726  CA  ALA A 342      23.156  17.075 -12.541  1.00  1.00              
ATOM   2727  CB  ALA A 342      23.930  16.757 -13.832  1.00  1.00              
ATOM   2728  C   ALA A 342      23.517  16.045 -11.530  1.00  1.00              
ATOM   2729  O   ALA A 342      22.685  15.247 -11.099  1.00  1.00              
ATOM   2730  N   ARG A 343      24.791  16.115 -11.099  1.00  1.00              
ATOM   2731  CA  ARG A 343      25.368  15.297 -10.082  1.00  1.00              
ATOM   2732  CB  ARG A 343      24.996  13.808 -10.167  1.00  1.00              
ATOM   2733  CG  ARG A 343      25.602  12.982  -9.029  1.00  1.00              
ATOM   2734  CD  ARG A 343      25.043  11.562  -8.927  1.00  1.00              
ATOM   2735  NE  ARG A 343      23.598  11.674  -8.578  1.00  1.00              
ATOM   2736  CZ  ARG A 343      23.078  10.947  -7.545  1.00  1.00              
ATOM   2737  NH1 ARG A 343      23.886  10.135  -6.804  1.00  1.00              
ATOM   2738  NH2 ARG A 343      21.747  11.030  -7.253  1.00  1.00              
ATOM   2739  C   ARG A 343      26.839  15.437 -10.278  1.00  1.00              
ATOM   2740  O   ARG A 343      27.309  15.550 -11.407  1.00  1.00              
ATOM   2741  N   GLN A 344      27.617  15.447  -9.186  1.00  1.00              
ATOM   2742  CA  GLN A 344      29.027  15.602  -9.375  1.00  1.00              
ATOM   2743  CB  GLN A 344      29.474  17.074  -9.349  1.00  1.00              
ATOM   2744  CG  GLN A 344      30.934  17.287  -9.751  1.00  1.00              
ATOM   2745  CD  GLN A 344      31.016  17.163 -11.266  1.00  1.00              
ATOM   2746  OE1 GLN A 344      30.164  17.678 -11.989  1.00  1.00              
ATOM   2747  NE2 GLN A 344      32.066  16.456 -11.763  1.00  1.00              
ATOM   2748  C   GLN A 344      29.693  14.910  -8.194  1.00  1.00              
ATOM   2749  O   GLN A 344      29.666  15.499  -7.081  1.00  1.00              
ATOM   2750  OXT GLN A 344      30.234  13.788  -8.384  1.00  1.00              
TER
